# Supplementary material for: Meta-analytic evidence that sexual selection improves population fitness
Source: Nat Commun. 2019 May 1;10:2017. doi: 10.1038/s41467-019-10074-7 (PMC6494874; doi:10.1038/s41467-019-10074-7)
Supplement: Supplementary file 4 — Source Data [file 41467_2019_10074_MOESM4_ESM.csv]

Study.ID	Group.ID	AuthorYear	Outcome	Environment	Group.ID	Authors	Year	Species	Taxon	SS.density.high.to.low	SS.ratio.high	SS.density.high	Pre.cop	Post.cop	Blinding	Generations	Enforced.Monogamy	n	Sex	Ambiguous	Outcome.Class	g	var.g	Positive.Fitness	mean.low	sd.low	n.low	mean.high	sd.high	n.high	JIF
1	37	Almbro 2014	Strength	Stressed	37	Almbro, M. and L. W. Simmons	2014	Onthophagus taurus	Beetle	10	1	20	1	1	Not Blind	3	YES	182	M	NO	Indirect	0.385	0.022	1	0.047	0.057236352	91	0.094	0.162169664	91	4.612
1	37	Almbro 2014	Strength	Unstressed	37	Almbro, M. and L. W. Simmons	2014	Onthophagus taurus	Beetle	10	1	20	1	1	Not Blind	3	YES	182	M	NO	Indirect	0	0.022	1	0.117	0.171709056	91	0.117	0.171709056	91	4.612
1	37	Almbro 2014	Ejaculate Quality and Production	Stressed	37	Almbro, M. and L. W. Simmons	2014	Onthophagus taurus	Beetle	10	1	20	1	1	Not Blind	3	YES	222	M	NO	Indirect	0.172	0.018	1	1.892	0.906066223	111	2.051	0.937673184	111	4.612
1	37	Almbro 2014	Ejaculate Quality and Production	Unstressed	37	Almbro, M. and L. W. Simmons	2014	Onthophagus taurus	Beetle	10	1	20	1	1	Not Blind	3	YES	222	M	NO	Indirect	0.204	0.018	1	2.19	0.969280145	111	2.382	0.906066223	111	4.612
1	37	Almbro 2014	Female Reproductive Success	Not Stated	37	Almbro, M. and L. W. Simmons	2014	Onthophagus taurus	Beetle	10	1	20	1	1	Not Blind	2	YES	414	F	NO	Direct	0.258	0.01	1	15.4	10.0712462	207	18	10.0712462	207	4.612
2	14	Arbuthnott 2012	Mutant Frequency	Stressed	14	Arbuthnott, D. and H. D. Rundle	2012	Drosophila melanogaster	Fly	60	1	120	1	1	Not Blind	7	YES	400	B	NO	Indirect	-0.011	0.01	-1	NA	NA	NA	NA	NA	NA	4.864
2	14	Arbuthnott 2012	Mutant Frequency	Stressed	14	Arbuthnott, D. and H. D. Rundle	2012	Drosophila melanogaster	Fly	60	1	120	1	1	Not Blind	7	YES	400	B	NO	Indirect	0.434	0.01	-1	NA	NA	NA	NA	NA	NA	4.864
2	14	Arbuthnott 2012	Mutant Frequency	Stressed	14	Arbuthnott, D. and H. D. Rundle	2012	Drosophila melanogaster	Fly	60	1	120	1	1	Not Blind	7	YES	400	B	NO	Indirect	-0.064	0.01	-1	NA	NA	NA	NA	NA	NA	4.864
2	14	Arbuthnott 2012	Mutant Frequency	Stressed	14	Arbuthnott, D. and H. D. Rundle	2012	Drosophila melanogaster	Fly	60	1	120	1	1	Not Blind	7	YES	400	B	NO	Indirect	-0.037	0.01	-1	NA	NA	NA	NA	NA	NA	4.864
2	14	Arbuthnott 2012	Mutant Frequency	Stressed	14	Arbuthnott, D. and H. D. Rundle	2012	Drosophila melanogaster	Fly	60	1	120	1	1	Not Blind	7	YES	400	B	NO	Indirect	-0.129	0.01	-1	NA	NA	NA	NA	NA	NA	4.864
2	14	Arbuthnott 2012	Mutant Frequency	Stressed	14	Arbuthnott, D. and H. D. Rundle	2012	Drosophila melanogaster	Fly	60	1	120	1	1	Not Blind	7	YES	400	B	NO	Indirect	0.032	0.01	-1	NA	NA	NA	NA	NA	NA	4.864
3	35	Archer 2015	Lifespan	Stressed	35	Archer, C. R., E. Duffy, D. J. Hosken, M. Mokkonen, K. Okada, K. Oku, M. D. Sharma and J. Hunt	2015	Drosophila simulans	Fly	2.5	4	5	1	1	Not Blind	45	YES	900	M	NO	Indirect	-0.971	0.005	1	30.52	5.939696962	450	24.21	7.000357134	450	5.21
3	35	Archer 2015	Lifespan	Stressed	35	Archer, C. R., E. Duffy, D. J. Hosken, M. Mokkonen, K. Okada, K. Oku, M. D. Sharma and J. Hunt	2015	Drosophila simulans	Fly	2.5	4	5	1	1	Not Blind	45	YES	900	F	NO	Indirect	-0.154	0.004	1	34.28	26.94076836	450	31.32	4.030508653	450	5.21
3	35	Archer 2015	Fitness Senescence	Stressed	35	Archer, C. R., E. Duffy, D. J. Hosken, M. Mokkonen, K. Okada, K. Oku, M. D. Sharma and J. Hunt	2015	Drosophila simulans	Fly	2.5	4	5	1	1	Not Blind	45	YES	900	M	NO	Indirect	0.074	0.004	-1	3.63	1.272792206	450	3.43	3.606244584	450	5.21
3	35	Archer 2015	Fitness Senescence	Stressed	35	Archer, C. R., E. Duffy, D. J. Hosken, M. Mokkonen, K. Okada, K. Oku, M. D. Sharma and J. Hunt	2015	Drosophila simulans	Fly	2.5	4	5	1	1	Not Blind	45	YES	900	F	NO	Indirect	-0.087	0.004	-1	3.92	1.48492424	450	4.35	6.788225099	450	5.21
3	35	Archer 2015	Offspring Viability	Stressed	35	Archer, C. R., E. Duffy, D. J. Hosken, M. Mokkonen, K. Okada, K. Oku, M. D. Sharma and J. Hunt	2015	Drosophila simulans	Fly	2.5	4	5	1	1	Not Blind	45	YES	900	M	NO	Direct	-0.868	0.005	-1	0.029585799	0.006363961	450	0.0372	0.010606602	450	5.21
3	35	Archer 2015	Offspring Viability	Stressed	35	Archer, C. R., E. Duffy, D. J. Hosken, M. Mokkonen, K. Okada, K. Oku, M. D. Sharma and J. Hunt	2015	Drosophila simulans	Fly	2.5	4	5	1	1	Not Blind	45	YES	900	F	NO	Direct	-0.148	0.004	-1	0.0264	0.025455844	450	0.0291	0.004242641	450	5.21
3	35	Archer 2015	Lifespan	Unstressed	35	Archer, C. R., E. Duffy, D. J. Hosken, M. Mokkonen, K. Okada, K. Oku, M. D. Sharma and J. Hunt	2015	Drosophila simulans	Fly	2.5	4	5	1	1	Not Blind	45	YES	900	M	NO	Indirect	-0.78	0.005	1	35.55	11.03086579	450	26.94	11.03086579	450	5.21
3	35	Archer 2015	Lifespan	Unstressed	35	Archer, C. R., E. Duffy, D. J. Hosken, M. Mokkonen, K. Okada, K. Oku, M. D. Sharma and J. Hunt	2015	Drosophila simulans	Fly	2.5	4	5	1	1	Not Blind	45	YES	900	F	NO	Indirect	-0.146	0.004	1	34.28	26.94076836	450	30.19	28.84995667	450	5.21
3	35	Archer 2015	Fitness Senescence	Unstressed	35	Archer, C. R., E. Duffy, D. J. Hosken, M. Mokkonen, K. Okada, K. Oku, M. D. Sharma and J. Hunt	2015	Drosophila simulans	Fly	2.5	4	5	1	1	Not Blind	45	YES	900	M	NO	Indirect	0.021	0.004	-1	4.5	6.151828996	450	4.33	9.970205615	450	5.21
3	35	Archer 2015	Fitness Senescence	Unstressed	35	Archer, C. R., E. Duffy, D. J. Hosken, M. Mokkonen, K. Okada, K. Oku, M. D. Sharma and J. Hunt	2015	Drosophila simulans	Fly	2.5	4	5	1	1	Not Blind	45	YES	900	F	NO	Indirect	-0.038	0.004	-1	4.82	5.939696962	450	5.15	10.81873375	450	5.21
3	35	Archer 2015	Offspring Viability	Unstressed	35	Archer, C. R., E. Duffy, D. J. Hosken, M. Mokkonen, K. Okada, K. Oku, M. D. Sharma and J. Hunt	2015	Drosophila simulans	Fly	2.5	4	5	1	1	Not Blind	45	YES	900	M	NO	Direct	-0.259	0.004	-1	0.0258	0.04242641	450	0.0339	0.012727922	450	5.21
3	35	Archer 2015	Offspring Viability	Unstressed	35	Archer, C. R., E. Duffy, D. J. Hosken, M. Mokkonen, K. Okada, K. Oku, M. D. Sharma and J. Hunt	2015	Drosophila simulans	Fly	2.5	4	5	1	1	Not Blind	45	YES	900	F	NO	Direct	-0.176	0.004	-1	0.0267	0.016970563	450	0.0305	0.025455844	450	5.21
5	1	Bernasconi 2001	Male Reproductive Success	Unstressed	1	Bernasconi, G. and L. Keller	2001	Tribolium castaneum	Beetle	2	3	4	0	1	Not Blind	3	YES	20	M	YES	Ambiguous	1.533	0.242	1	0.56	0.36	10	0.97	0.04	10	2.673
5	1	Bernasconi 2001	Female Reproductive Success	Unstressed	1	Bernasconi, G. and L. Keller	2001	Tribolium castaneum	Beetle	2	3	4	0	1	Not Blind	3	YES	20	F	NO	Direct	-0.123	0.184	1	63	27	10	60	19	10	2.673
6	15	Brommer 2012	Both Reproductive Success	Unstressed	15	Brommer, J. E., C. Fricke, D. A. Edward and T. Chapman	2012	Drosophila melanogaster	Fly	1.5	2	3	0	1	Not Blind	4	YES	93	B	NO	Direct	-0.378	0.043	1	1	0.331662479	44	0.87	0.35	49	4.864
7	29	Crudgington 2005	Female Reproductive Success	Stressed	29	Crudgington, H. S., A. P. Beckerman, L. Br_stle, K. Green and R. R. Snook	2005	Drosophila pseudoobscura	Fly	2	3	4	1	1	Not Blind	21	YES	200	F	NO	Direct	-0.216	0.02	1	76.9	47	100	66.4	50	100	4.464
7	29	Crudgington 2005	Female Reproductive Success	Stressed	29	Crudgington, H. S., A. P. Beckerman, L. Br_stle, K. Green and R. R. Snook	2005	Drosophila pseudoobscura	Fly	2	3	4	1	1	Not Blind	28	YES	200	F	NO	Direct	0.28	0.02	1	120.6	119	100	153.6	116	100	4.464
7	29	Crudgington 2005	Offspring Viability	Stressed	29	Crudgington, H. S., A. P. Beckerman, L. Br_stle, K. Green and R. R. Snook	2005	Drosophila pseudoobscura	Fly	2	3	4	1	1	Not Blind	28	YES	200	F	NO	Direct	0.365	0.045	1	NA	NA	NA	NA	NA	NA	4.464
7	29	Crudgington 2005	Female Reproductive Success	Unstressed	29	Crudgington, H. S., A. P. Beckerman, L. Br_stle, K. Green and R. R. Snook	2005	Drosophila pseudoobscura	Fly	2	3	4	1	1	Not Blind	21	YES	200	F	NO	Direct	-0.244	0.02	1	108.5	44	100	97.9	43	100	4.464
7	29	Crudgington 2005	Female Reproductive Success	Unstressed	29	Crudgington, H. S., A. P. Beckerman, L. Br_stle, K. Green and R. R. Snook	2005	Drosophila pseudoobscura	Fly	2	3	4	1	1	Not Blind	28	YES	200	F	NO	Direct	0.281	0.02	1	164.1	119	100	197.5	119	100	4.464
7	29	Crudgington 2005	Offspring Viability	Unstressed	29	Crudgington, H. S., A. P. Beckerman, L. Br_stle, K. Green and R. R. Snook	2005	Drosophila pseudoobscura	Fly	2	3	4	1	1	Not Blind	28	YES	200	F	NO	Direct	-0.311	0.155	1	NA	NA	NA	NA	NA	NA	4.464
8	29	Crudgington 2009	Mating Success	Unstressed	29	Crudgington, H. S., S. Fellows, N. S. Badcock and R. R. Snook	2009	Drosophila pseudoobscura	Fly	2	3	4	1	1	Not Blind	62	YES	10	M	NO	Indirect	-0.168	0.184	1	15.72490706	1.998465436	10	15.39033457	1.763351855	10	5.429
8	29	Crudgington 2009	Mating Success	Unstressed	29	Crudgington, H. S., S. Fellows, N. S. Badcock and R. R. Snook	2009	Drosophila pseudoobscura	Fly	2	3	4	1	1	Not Blind	61	YES	10	M	NO	Indirect	-0.576	0.192	1	15.39033457	2.116022226	10	14.31226766	1.410681484	10	5.429
8	29	Crudgington 2009	Mating Success	Unstressed	29	Crudgington, H. S., S. Fellows, N. S. Badcock and R. R. Snook	2009	Drosophila pseudoobscura	Fly	2	3	4	1	1	Not Blind	60	YES	10	M	NO	Indirect	1.311	0.226	1	15.01858736	1.058011113	10	16.39405204	0.940454323	10	5.429
8	29	Crudgington 2009	Mating Success	Unstressed	29	Crudgington, H. S., S. Fellows, N. S. Badcock and R. R. Snook	2009	Drosophila pseudoobscura	Fly	2	3	4	1	1	Not Blind	58	YES	10	M	NO	Indirect	0.512	0.19	1	15.79925651	1.645795065	10	16.65427509	1.528238274	10	5.429
8	29	Crudgington 2009	Mating Success	Unstressed	29	Crudgington, H. S., S. Fellows, N. S. Badcock and R. R. Snook	2009	Drosophila pseudoobscura	Fly	3.5	6	7	1	1	Not Blind	62	YES	10	M	NO	Indirect	1.373	0.231	1	15.72490706	1.998465436	10	18.0669145	1.175567903	10	5.429
8	29	Crudgington 2009	Mating Success	Unstressed	29	Crudgington, H. S., S. Fellows, N. S. Badcock and R. R. Snook	2009	Drosophila pseudoobscura	Fly	3.5	6	7	1	1	Not Blind	61	YES	10	M	NO	Indirect	1.19	0.219	1	15.39033457	2.116022226	10	17.62081784	1.410681484	10	5.429
8	29	Crudgington 2009	Mating Success	Unstressed	29	Crudgington, H. S., S. Fellows, N. S. Badcock and R. R. Snook	2009	Drosophila pseudoobscura	Fly	3.5	6	7	1	1	Not Blind	60	YES	10	M	NO	Indirect	1.305	0.226	1	15.01858736	1.058011113	10	17.10037175	1.880908645	10	5.429
8	29	Crudgington 2009	Mating Success	Unstressed	29	Crudgington, H. S., S. Fellows, N. S. Badcock and R. R. Snook	2009	Drosophila pseudoobscura	Fly	3.5	6	7	1	1	Not Blind	58	YES	10	M	NO	Indirect	1.928	0.276	1	15.79925651	1.645795065	10	18.58736059	1.058011113	10	5.429
8	29	Crudgington 2009	Mating Success	Unstressed	29	Crudgington, H. S., S. Fellows, N. S. Badcock and R. R. Snook	2009	Drosophila pseudoobscura	Fly	1.75	6	7	1	1	Not Blind	62	NO	10	M	NO	Indirect	1.713	0.257	1	15.39033457	1.763351855	10	18.07	1.175567903	10	5.429
8	29	Crudgington 2009	Mating Success	Unstressed	29	Crudgington, H. S., S. Fellows, N. S. Badcock and R. R. Snook	2009	Drosophila pseudoobscura	Fly	1.75	6	7	1	1	Not Blind	61	NO	10	M	NO	Indirect	2.248	0.31	1	14.31226766	1.410681484	10	17.62	1.410681484	10	5.429
8	29	Crudgington 2009	Mating Success	Unstressed	29	Crudgington, H. S., S. Fellows, N. S. Badcock and R. R. Snook	2009	Drosophila pseudoobscura	Fly	1.75	6	7	1	1	Not Blind	60	NO	10	M	NO	Indirect	0.458	0.189	1	16.39405204	0.940454323	10	17.1	1.880908645	10	5.429
8	29	Crudgington 2009	Mating Success	Unstressed	29	Crudgington, H. S., S. Fellows, N. S. Badcock and R. R. Snook	2009	Drosophila pseudoobscura	Fly	1.75	6	7	1	1	Not Blind	58	NO	10	M	NO	Indirect	1.414	0.233	1	16.65427509	1.528238274	10	18.59	1.058011113	10	5.429
8	29	Crudgington 2009	Male Reproductive Success	Unstressed	29	Crudgington, H. S., S. Fellows, N. S. Badcock and R. R. Snook	2009	Drosophila pseudoobscura	Fly	2	3	4	1	1	Not Blind	60	YES	20	M	YES	Ambiguous	0.06	0.096	1	622.3853211	367.6177813	20	642.9357798	301.9717489	20	5.429
8	29	Crudgington 2009	Male Reproductive Success	Unstressed	29	Crudgington, H. S., S. Fellows, N. S. Badcock and R. R. Snook	2009	Drosophila pseudoobscura	Fly	2	3	4	1	1	Not Blind	59	YES	20	M	YES	Ambiguous	-0.089	0.096	1	760.3669725	407.0054007	20	733.9449541	354.4885748	20	5.429
8	29	Crudgington 2009	Male Reproductive Success	Unstressed	29	Crudgington, H. S., S. Fellows, N. S. Badcock and R. R. Snook	2009	Drosophila pseudoobscura	Fly	2	3	4	1	1	Not Blind	57	YES	20	M	YES	Ambiguous	-0.214	0.097	1	728.0733945	407.0054007	20	648.8073394	315.1009554	20	5.429
8	29	Crudgington 2009	Male Reproductive Success	Unstressed	29	Crudgington, H. S., S. Fellows, N. S. Badcock and R. R. Snook	2009	Drosophila pseudoobscura	Fly	3.5	6	7	1	1	Not Blind	60	YES	20	M	YES	Ambiguous	0.515	0.099	1	622.4	367.61778	20	819.0825688	380.7469877	20	5.429
8	29	Crudgington 2009	Male Reproductive Success	Unstressed	29	Crudgington, H. S., S. Fellows, N. S. Badcock and R. R. Snook	2009	Drosophila pseudoobscura	Fly	3.5	6	7	1	1	Not Blind	59	YES	20	M	YES	Ambiguous	0.768	0.103	1	760.4	407.0054	20	1200.733945	682.7187366	20	5.429
8	29	Crudgington 2009	Male Reproductive Success	Unstressed	29	Crudgington, H. S., S. Fellows, N. S. Badcock and R. R. Snook	2009	Drosophila pseudoobscura	Fly	3.5	6	7	1	1	Not Blind	57	YES	20	M	YES	Ambiguous	1.068	0.11	1	728.1	407.0054	20	1150.825688	367.6177813	20	5.429
8	29	Crudgington 2009	Male Reproductive Success	Unstressed	29	Crudgington, H. S., S. Fellows, N. S. Badcock and R. R. Snook	2009	Drosophila pseudoobscura	Fly	1.75	6	7	1	1	Not Blind	60	NO	20	M	YES	Ambiguous	0.503	0.099	1	642.9357798	301.9717489	20	819.0825688	380.7469877	20	5.429
8	29	Crudgington 2009	Male Reproductive Success	Unstressed	29	Crudgington, H. S., S. Fellows, N. S. Badcock and R. R. Snook	2009	Drosophila pseudoobscura	Fly	1.75	6	7	1	1	Not Blind	59	NO	20	M	YES	Ambiguous	0.841	0.105	1	733.9449541	354.4885748	20	1200.733945	682.7187366	20	5.429
8	29	Crudgington 2009	Male Reproductive Success	Unstressed	29	Crudgington, H. S., S. Fellows, N. S. Badcock and R. R. Snook	2009	Drosophila pseudoobscura	Fly	1.75	6	7	1	1	Not Blind	57	NO	20	M	YES	Ambiguous	1.437	0.122	1	648.8073394	315.1009554	20	1150.825688	367.6177813	20	5.429
9	29	Crudgington 2010	Early Fecundity	Unstressed	29	Crudgington, H. S., S. Fellows and R. R. Snook	2010	Drosophila pseudoobscura	Fly	2	3	4	1	1	Not Blind	55	YES	18	F	YES	Ambiguous	-0.861	0.111	1	237.3	55.00727	20	169.5	95.88367953	18	3.636
9	29	Crudgington 2010	Early Fecundity	Unstressed	29	Crudgington, H. S., S. Fellows and R. R. Snook	2010	Drosophila pseudoobscura	Fly	2	3	4	1	1	Not Blind	54	YES	18	F	YES	Ambiguous	-0.655	0.118	1	210.6	67.61893	17	170.5	50.7141992	17	3.636
9	29	Crudgington 2010	Early Fecundity	Unstressed	29	Crudgington, H. S., S. Fellows and R. R. Snook	2010	Drosophila pseudoobscura	Fly	2	3	4	1	1	Not Blind	55	YES	18	F	YES	Ambiguous	0.026	0.123	1	NA	NA	NA	NA	NA	NA	3.636
9	29	Crudgington 2010	Early Fecundity	Unstressed	29	Crudgington, H. S., S. Fellows and R. R. Snook	2010	Drosophila pseudoobscura	Fly	2	3	4	1	1	Not Blind	54	YES	18	F	YES	Ambiguous	0.36	0.14	1	NA	NA	NA	NA	NA	NA	3.636
9	29	Crudgington 2010	Early Fecundity	Unstressed	29	Crudgington, H. S., S. Fellows and R. R. Snook	2010	Drosophila pseudoobscura	Fly	3.5	6	7	1	1	Not Blind	55	YES	18	F	YES	Ambiguous	-1.447	0.132	1	237.3	55.00727	20	150	63.49582663	17	3.636
9	29	Crudgington 2010	Early Fecundity	Unstressed	29	Crudgington, H. S., S. Fellows and R. R. Snook	2010	Drosophila pseudoobscura	Fly	3.5	6	7	1	1	Not Blind	54	YES	18	F	YES	Ambiguous	-0.739	0.114	1	210.6	67.61893	17	154.1	80.63963046	19	3.636
9	29	Crudgington 2010	Early Fecundity	Unstressed	29	Crudgington, H. S., S. Fellows and R. R. Snook	2010	Drosophila pseudoobscura	Fly	3.5	6	7	1	1	Not Blind	55	YES	18	F	YES	Ambiguous	0.62	0.16	1	NA	NA	NA	NA	NA	NA	3.636
9	29	Crudgington 2010	Early Fecundity	Unstressed	29	Crudgington, H. S., S. Fellows and R. R. Snook	2010	Drosophila pseudoobscura	Fly	3.5	6	7	1	1	Not Blind	54	YES	18	F	YES	Ambiguous	0.45	0.14	1	NA	NA	NA	NA	NA	NA	3.636
9	29	Crudgington 2010	Early Fecundity	Unstressed	29	Crudgington, H. S., S. Fellows and R. R. Snook	2010	Drosophila pseudoobscura	Fly	1.75	6	7	1	1	Not Blind	55	NO	18	F	YES	Ambiguous	-0.233	0.11	1	169.5	95.88367953	18	150	63.49582663	17	3.636
9	29	Crudgington 2010	Early Fecundity	Unstressed	29	Crudgington, H. S., S. Fellows and R. R. Snook	2010	Drosophila pseudoobscura	Fly	1.75	6	7	1	1	Not Blind	54	NO	18	F	YES	Ambiguous	-0.235	0.107	1	170.5	50.7141992	17	154.1	80.63963046	19	3.636
9	29	Crudgington 2010	Early Fecundity	Unstressed	29	Crudgington, H. S., S. Fellows and R. R. Snook	2010	Drosophila pseudoobscura	Fly	1.75	6	7	1	1	Not Blind	55	NO	18	F	YES	Ambiguous	0.59	0.16	1	NA	NA	NA	NA	NA	NA	3.636
9	29	Crudgington 2010	Early Fecundity	Unstressed	29	Crudgington, H. S., S. Fellows and R. R. Snook	2010	Drosophila pseudoobscura	Fly	1.75	6	7	1	1	Not Blind	54	NO	18	F	YES	Ambiguous	0.08	0.15	1	NA	NA	NA	NA	NA	NA	3.636
9	29	Crudgington 2010	Female Reproductive Success	Unstressed	29	Crudgington, H. S., S. Fellows and R. R. Snook	2010	Drosophila pseudoobscura	Fly	2	3	4	1	1	Not Blind	55	YES	18	F	NO	Direct	-0.52	0.105	1	500.3	174.4133	20	403.8	261.3466663	18	3.636
9	29	Crudgington 2010	Female Reproductive Success	Unstressed	29	Crudgington, H. S., S. Fellows and R. R. Snook	2010	Drosophila pseudoobscura	Fly	2	3	4	1	1	Not Blind	54	YES	18	F	NO	Direct	-0.843	0.123	1	474.7	195.0229	17	315.4	173.5827468	17	3.636
9	29	Crudgington 2010	Female Reproductive Success	Unstressed	29	Crudgington, H. S., S. Fellows and R. R. Snook	2010	Drosophila pseudoobscura	Fly	3.5	6	7	1	1	Not Blind	55	YES	18	F	NO	Direct	-0.796	0.188	1	403.8	261.3466663	18	228.1	152.5549081	17	3.636
9	29	Crudgington 2010	Female Reproductive Success	Unstressed	29	Crudgington, H. S., S. Fellows and R. R. Snook	2010	Drosophila pseudoobscura	Fly	3.5	6	7	1	1	Not Blind	54	YES	18	F	NO	Direct	-1.065	0.122	1	474.7	195.0229	17	266.1	188.3044344	19	3.636
9	29	Crudgington 2010	Female Reproductive Success	Unstressed	29	Crudgington, H. S., S. Fellows and R. R. Snook	2010	Drosophila pseudoobscura	Fly	1.75	6	7	1	1	Not Blind	55	NO	18	F	NO	Direct	-1.616	0.139	1	500.3	174.4133	20	228.1	152.5549081	17	3.636
9	29	Crudgington 2010	Female Reproductive Success	Unstressed	29	Crudgington, H. S., S. Fellows and R. R. Snook	2010	Drosophila pseudoobscura	Fly	1.75	6	7	1	1	Not Blind	54	NO	18	F	NO	Direct	-0.266	0.108	1	315.4	173.5827468	17	266.1	188.3044344	19	3.636
10	29	Debelle 2016	Body Size	Unstressed	29	Debelle, A., M. G. Ritchie and R. R. Snook	2016	Drosophila pseudoobscura	Fly	3.5	6	7	1	1	Not Blind	98	YES	2038	M	YES	Ambiguous	0.555	0.002	1	2.22	0.073	1019	2.26	0.071	1019	2.792
10	29	Debelle 2016	Body Size	Unstressed	29	Debelle, A., M. G. Ritchie and R. R. Snook	2016	Drosophila pseudoobscura	Fly	3.5	6	7	1	1	Not Blind	98	YES	2038	F	YES	Ambiguous	0.111	0.002	1	2.45	0.082	1019	2.46	0.098	1019	2.792
10	29	Debelle 2016	Mating Success	Unstressed	29	Debelle, A., M. G. Ritchie and R. R. Snook	2016	Drosophila pseudoobscura	Fly	3.5	6	7	1	1	Not Blind	98	YES	2038	M	NO	Indirect	-0.663	0.004	1	NA	NA	NA	NA	NA	NA	2.792
10	29	Debelle 2016	Mating Success	Unstressed	29	Debelle, A., M. G. Ritchie and R. R. Snook	2016	Drosophila pseudoobscura	Fly	3.5	6	7	1	1	Not Blind	98	YES	2038	M	NO	Indirect	-0.655	0.004	1	NA	NA	NA	NA	NA	NA	2.792
10	29	Debelle 2016	Mating Latency	Unstressed	29	Debelle, A., M. G. Ritchie and R. R. Snook	2016	Drosophila pseudoobscura	Fly	3.5	6	7	1	1	Not Blind	98	YES	2038	M	YES	Indirect	-0.197	0.002	-1	126.5	15.8	1019	129.4	13.5	1019	2.792
10	29	Debelle 2016	Mating Latency	Unstressed	29	Debelle, A., M. G. Ritchie and R. R. Snook	2016	Drosophila pseudoobscura	Fly	3.5	6	7	1	1	Not Blind	98	YES	2038	M	YES	Indirect	2.486	0.003	-1	153.8	19.7	1019	113.6	11.6	1019	2.792
11	2	Demont 2014	Female Reproductive Success	Stressed	2	Demont, M., V. M. Grazer, L. Michalczyk, A. L. Millard, S. H. Sbilordo, B. C. Emerson, M. J. G. Gage and O. Y. Martin	2014	Tribolium castaneum	Beetle	3	5	6	1	1	Not Blind	36	YES	38	F	NO	Direct	1.81	0.144	1	91.7	9.44	19	105.77	5.17	19	2.606
11	2	Demont 2014	Female Reproductive Success	Unstressed	2	Demont, M., V. M. Grazer, L. Michalczyk, A. L. Millard, S. H. Sbilordo, B. C. Emerson, M. J. G. Gage and O. Y. Martin	2014	Tribolium castaneum	Beetle	3	5	6	1	1	Not Blind	36	YES	38	F	NO	Direct	0.299	0.102	1	93.97	21.35	19	101.24	26.06	19	2.606
11	2	Demont 2014	Male Reproductive Success	Unstressed	2	Demont, M., V. M. Grazer, L. Michalczyk, A. L. Millard, S. H. Sbilordo, B. C. Emerson, M. J. G. Gage and O. Y. Martin	2014	Tribolium castaneum	Beetle	3	5	6	1	1	Not Blind	36	YES	24	M	YES	Ambiguous	0.222	0.156	1	106.85	6.2	12	108.65	9.2	12	2.606
11	2	Demont 2014	Male Reproductive Success	Unstressed	2	Demont, M., V. M. Grazer, L. Michalczyk, A. L. Millard, S. H. Sbilordo, B. C. Emerson, M. J. G. Gage and O. Y. Martin	2014	Tribolium castaneum	Beetle	3	5	6	1	1	Not Blind	36	YES	24	M	YES	Ambiguous	0.279	0.209	1	NA	NA	NA	NA	NA	NA	2.606
11	2	Demont 2014	Offspring Viability	Unstressed	2	Demont, M., V. M. Grazer, L. Michalczyk, A. L. Millard, S. H. Sbilordo, B. C. Emerson, M. J. G. Gage and O. Y. Martin	2014	Tribolium castaneum	Beetle	3	5	6	1	1	Not Blind	36	YES	44	F	NO	Direct	0.415	0.09	1	24	8.94427191	20	27	4.898979486	24	2.606
11	2	Demont 2014	Offspring Viability	Unstressed	2	Demont, M., V. M. Grazer, L. Michalczyk, A. L. Millard, S. H. Sbilordo, B. C. Emerson, M. J. G. Gage and O. Y. Martin	2014	Tribolium castaneum	Beetle	3	5	6	1	1	Not Blind	36	YES	45	M	NO	Direct	0.407	0.088	1	23	9.38083152	22	26	4.795831523	23	2.606
12	16	Edward 2010	Mating Latency	Stressed	16	Edward, D. A., C. Fricke and T. Chapman	2010	Drosophila melanogaster	Fly	0.76	75	76	1	1	Not Blind	70	NO	204	M	NO	Indirect	0.324	0.02	-1	6.523	5.419	102	5.017	3.66	102	8.09
12	16	Edward 2010	Mating Duration	Stressed	16	Edward, D. A., C. Fricke and T. Chapman	2010	Drosophila melanogaster	Fly	0.76	75	76	1	1	Not Blind	70	NO	204	M	NO	Ambiguous	0.219	0.02	1	11.95	2.981	102	12.644	3.331	102	8.09
12	16	Edward 2010	Mating Latency	Unstressed	16	Edward, D. A., C. Fricke and T. Chapman	2010	Drosophila melanogaster	Fly	0.76	75	76	1	1	Not Blind	70	NO	204	M	NO	Indirect	-0.099	0.019	-1	5.512195122	3.589371093	102	5.888501742	3.94127022	102	8.09
12	16	Edward 2010	Mating Duration	Unstressed	16	Edward, D. A., C. Fricke and T. Chapman	2010	Drosophila melanogaster	Fly	0.76	75	76	1	1	Not Blind	70	NO	204	M	NO	Ambiguous	0.393	0.02	1	9.189236111	2.542410097	102	10.45659722	3.769780489	102	8.09
12	16	Edward 2010	Female Reproductive Success	Stressed	16	Edward, D. A., C. Fricke and T. Chapman	2010	Drosophila melanogaster	Fly	0.76	75	76	1	1	Not Blind	70	NO	204	F	NO	Direct	0.07	0.019	1	72.381	35.055	102	74.8857645	35.94287786	102	8.09
12	16	Edward 2010	Female Reproductive Success	Stressed	16	Edward, D. A., C. Fricke and T. Chapman	2010	Drosophila melanogaster	Fly	0.76	75	76	1	1	Not Blind	70	NO	204	F	NO	Direct	0.015	0.019	1	0.641	0.509	102	0.649107143	0.55457103	102	8.09
12	16	Edward 2010	Male Reproductive Success	Stressed	16	Edward, D. A., C. Fricke and T. Chapman	2010	Drosophila melanogaster	Fly	0.76	75	76	1	1	Not Blind	70	NO	204	M	YES	Ambiguous	0.001	0.019	1	0.775	0.66	102	0.775951557	0.739116019	102	8.09
12	16	Edward 2010	Female Reproductive Success	Unstressed	16	Edward, D. A., C. Fricke and T. Chapman	2010	Drosophila melanogaster	Fly	0.76	75	76	1	1	Not Blind	70	NO	204	F	NO	Direct	-0.312	0.02	1	81.95957821	34.61166016	102	71.06326889	35.05539939	102	8.09
12	16	Edward 2010	Female Reproductive Success	Unstressed	16	Edward, D. A., C. Fricke and T. Chapman	2010	Drosophila melanogaster	Fly	0.76	75	76	1	1	Not Blind	70	NO	204	F	NO	Direct	0.099	0.019	1	0.594642857	0.500466539	102	0.644642857	0.504975247	102	8.09
12	16	Edward 2010	Male Reproductive Success	Unstressed	16	Edward, D. A., C. Fricke and T. Chapman	2010	Drosophila melanogaster	Fly	0.76	75	76	1	1	Not Blind	70	NO	204	M	YES	Ambiguous	0.049	0.019	1	0.715743945	0.691938401	102	0.751038062	0.749599934	102	8.09
13	6	Firman 2011a	Female Reproductive Success	Stressed	6	Firman, R. C.	2011	Mus domesticus	Mouse	2	3	4	0	1	Not Blind	16	YES	63	F	NO	Direct	0.396	0.08	1	NA	NA	NA	NA	NA	NA	3.248
13	6	Firman 2011a	Female Reproductive Success	Stressed	6	Firman, R. C.	2011	Mus domesticus	Mouse	2	3	4	0	1	Not Blind	16	YES	63	F	NO	Direct	-1.258	0.114	1	NA	NA	NA	NA	NA	NA	3.248
13	6	Firman 2011a	Female Reproductive Success	Stressed	6	Firman, R. C.	2011	Mus domesticus	Mouse	2	3	4	0	1	Not Blind	16	YES	63	F	NO	Direct	-0.352	0.076	1	NA	NA	NA	NA	NA	NA	3.248
13	6	Firman 2011a	Female Reproductive Success	Stressed	6	Firman, R. C.	2011	Mus domesticus	Mouse	2	3	4	0	1	Not Blind	16	YES	63	F	NO	Direct	1.316	0.146	1	NA	NA	NA	NA	NA	NA	3.248
13	6	Firman 2011a	Male Reproductive Success	Stressed	6	Firman, R. C.	2011	Mus domesticus	Mouse	2	3	4	0	1	Not Blind	16	YES	63	M	YES	Ambiguous	1.196	0.132	1	NA	NA	NA	NA	NA	NA	3.248
13	6	Firman 2011a	Male Reproductive Success	Stressed	6	Firman, R. C.	2011	Mus domesticus	Mouse	2	3	4	0	1	Not Blind	16	YES	63	M	YES	Ambiguous	1.142	0.104	1	NA	NA	NA	NA	NA	NA	3.248
13	6	Firman 2011a	Male Reproductive Success	Stressed	6	Firman, R. C.	2011	Mus domesticus	Mouse	2	3	4	0	1	Not Blind	16	YES	63	M	YES	Ambiguous	0.131	0.072	1	NA	NA	NA	NA	NA	NA	3.248
13	6	Firman 2011a	Male Reproductive Success	Stressed	6	Firman, R. C.	2011	Mus domesticus	Mouse	2	3	4	0	1	Not Blind	16	YES	63	M	YES	Ambiguous	1.747	0.36	1	NA	NA	NA	NA	NA	NA	3.248
14	6	Firman 2011a	Male Attractiveness	Unstressed	6	Firman, R. C.	2014	Mus domesticus	Mouse	2	3	4	0	1	Not Blind	25	YES	30	M	YES	Ambiguous	-1.177	0.149	1	NA	NA	NA	NA	NA	NA	3.248
15	6	Firman 2011b	Ejaculate Quality and Production	Not Stated	6	Firman, R. C., L. Y. Cheam and L. W. Simmons	2011	Mus domesticus	Mouse	2	3	4	0	1	Not Blind	8	YES	54	M	NO	Indirect	0.303	0.073	1	NA	NA	NA	NA	NA	NA	3.276
15	6	Firman 2011b	Ejaculate Quality and Production	Not Stated	6	Firman, R. C., L. Y. Cheam and L. W. Simmons	2011	Mus domesticus	Mouse	2	3	4	0	1	Not Blind	8	YES	54	M	NO	Indirect	1.844	0.105	1	NA	NA	NA	NA	NA	NA	3.276
16	6	Firman 2015	Ejaculate Quality and Production	Not Stated	6	Firman, R. C., F. Garcia-Gonzalez, E. Thyer, S. Wheeler, Z. Yamin, M. Yuan and L. W. Simmons	2015	Mus domesticus	Mouse	2	3	4	0	1	Blind	18	YES	60	M	NO	Indirect	1.003	0.073	1	0.701	0.04929503	30	0.747	0.043817805	30	4.007
17	6	Firman 2014b	Female Reproductive Success	Not Stated	6	Firman, R. C., M. Gomendio, E. R. S. Roldan and L. W. Simmons	2014	Mus domesticus	Mouse	2	3	4	0	1	Not Blind	24	YES	88	F	NO	Direct	-0.963	0.068	1	NA	NA	NA	NA	NA	NA	3.832
17	6	Firman 2014b	Female Reproductive Success	Not Stated	6	Firman, R. C., M. Gomendio, E. R. S. Roldan and L. W. Simmons	2014	Mus domesticus	Mouse	2	3	4	0	1	Not Blind	24	YES	41	F	NO	Direct	-1.733	0.349	1	NA	NA	NA	NA	NA	NA	3.832
17	6	Firman 2014b	Female Reproductive Success	Not Stated	6	Firman, R. C., M. Gomendio, E. R. S. Roldan and L. W. Simmons	2014	Mus domesticus	Mouse	2	3	4	0	1	Not Blind	24	YES	78	F	NO	Direct	-1.717	0.111	1	NA	NA	NA	NA	NA	NA	3.832
17	6	Firman 2014b	Female Reproductive Success	Not Stated	6	Firman, R. C., M. Gomendio, E. R. S. Roldan and L. W. Simmons	2014	Mus domesticus	Mouse	2	3	4	0	1	Not Blind	24	YES	55	F	NO	Direct	-0.974	0.115	1	NA	NA	NA	NA	NA	NA	3.832
17	6	Firman 2014b	Female Reproductive Success	Not Stated	6	Firman, R. C., M. Gomendio, E. R. S. Roldan and L. W. Simmons	2014	Mus domesticus	Mouse	2	3	4	0	1	Not Blind	24	YES	86	F	NO	Direct	-0.599	0.102	1	NA	NA	NA	NA	NA	NA	3.832
17	6	Firman 2014b	Female Reproductive Success	Not Stated	6	Firman, R. C., M. Gomendio, E. R. S. Roldan and L. W. Simmons	2014	Mus domesticus	Mouse	2	3	4	0	1	Not Blind	24	YES	55	F	NO	Direct	-0.904	0.159	1	NA	NA	NA	NA	NA	NA	3.832
17	6	Firman 2014b	Female Reproductive Success	Not Stated	6	Firman, R. C., M. Gomendio, E. R. S. Roldan and L. W. Simmons	2014	Mus domesticus	Mouse	2	3	4	0	1	Not Blind	24	YES	36	F	NO	Direct	-0.504	0.199	1	NA	NA	NA	NA	NA	NA	3.832
18	6	Firman 2010	Ejaculate Quality and Production	Not Stated	6	Firman, R. C. and L. W. Simmons	2010	Mus domesticus	Mouse	2	3	4	0	1	Not Blind	8	YES	144	M	NO	Indirect	0.399	0.026	1	NA	NA	NA	NA	NA	NA	3.521
18	6	Firman 2010	Female Reproductive Success	Stressed	6	Firman, R. C. and L. W. Simmons	2010	Mus domesticus	Mouse	2	3	4	0	1	Not Blind	7	YES	40	F	NO	Direct	-0.564	0.1	1	17.55	5.411284506	20	14.45	5.366563146	20	3.521
18	6	Firman 2010	Female Reproductive Success	Unstressed	6	Firman, R. C. and L. W. Simmons	2010	Mus domesticus	Mouse	2	3	4	0	1	Not Blind	7	YES	40	F	NO	Direct	-0.328	0.097	1	16.15	4.114365079	20	14.55	5.366563146	20	3.521
18	6	Firman 2010	Female Reproductive Success	Not Stated	6	Firman, R. C. and L. W. Simmons	2010	Mus domesticus	Mouse	2	3	4	0	1	Not Blind	10	YES	144	F	NO	Direct	0.668	0.029	1	NA	NA	NA	NA	NA	NA	3.521
18	6	Firman 2010	Body Size	Not Stated	6	Firman, R. C. and L. W. Simmons	2010	Mus domesticus	Mouse	2	3	4	0	1	Not Blind	8	YES	128	B	NO	Ambiguous	-0.364	0.031	1	NA	NA	NA	NA	NA	NA	3.521
19	6	Firman 2010	Male Reproductive Success	Stressed	6	Firman, R. C. and L. W. Simmons	2011	Mus domesticus	Mouse	2	3	4	0	1	Not Blind	12	YES	128	M	YES	Ambiguous	-1.008	0.035	1	NA	NA	NA	NA	NA	NA	3.521
20	6	Firman 2010	Female Reproductive Success	Unstressed	6	Firman, R. C. and L. W. Simmons	2012	Mus domesticus	Mouse	2	3	4	0	1	Not Blind	15	YES	144	F	NO	Direct	0.784	0.03	1	4.94	2.291025971	72	6.65	2.03646753	72	3.521
20	6	Firman 2010	Female Reproductive Success	Unstressed	6	Firman, R. C. and L. W. Simmons	2012	Mus domesticus	Mouse	2	3	4	0	1	Not Blind	15	YES	128	F	NO	Direct	-0.213	0.031	1	NA	NA	NA	NA	NA	NA	3.521
20	6	Firman 2010	Female Reproductive Success	Unstressed	6	Firman, R. C. and L. W. Simmons	2012	Mus domesticus	Mouse	2	3	4	0	1	Not Blind	15	YES	128	F	NO	Direct	0.416	0.032	1	NA	NA	NA	NA	NA	NA	3.521
20	6	Firman 2010	Offspring Viability	Unstressed	6	Firman, R. C. and L. W. Simmons	2012	Mus domesticus	Mouse	2	3	4	0	1	Not Blind	15	YES	128	B	NO	Direct	0.014	0.031	1	NA	NA	NA	NA	NA	NA	3.521
20	6	Firman 2010	Offspring Viability	Unstressed	6	Firman, R. C. and L. W. Simmons	2012	Mus domesticus	Mouse	2	3	4	0	1	Not Blind	15	YES	128	B	NO	Direct	0.408	0.032	1	NA	NA	NA	NA	NA	NA	3.521
22	9	Fricke 2007	Body Size	Not Stated	9	Fricke, C. and G. Arnqvist	2007	Callosobruchus maculatus	Beetle	1.5	2	3	0	1	Not Blind	35	YES	155	F	YES	Ambiguous	0.08	0.026	1	0.001163469	0.000105271	77	0.001172036	0.000107297	78	4.502
22	9	Fricke 2007	Body Size	Not Stated	9	Fricke, C. and G. Arnqvist	2007	Callosobruchus maculatus	Beetle	1.5	2	3	0	1	Not Blind	35	YES	155	M	YES	Ambiguous	0.102	0.026	1	0.000917793	9.63E-05	77	0.000928334	0.000108358	77	4.502
22	9	Fricke 2007	Development Rate	Stressed	9	Fricke, C. and G. Arnqvist	2007	Callosobruchus maculatus	Beetle	1.5	2	3	0	1	Not Blind	35	YES	76	B	NO	Ambiguous	-0.453	0.053	1	0.828909873	0.02861511	38	0.813556965	0.037782501	38	4.502
22	9	Fricke 2007	Development Rate	Unstressed	9	Fricke, C. and G. Arnqvist	2007	Callosobruchus maculatus	Beetle	1.5	2	3	0	1	Not Blind	35	YES	79	B	NO	Ambiguous	0.772	0.053	1	0.8251609	0.037871851	39	0.853436339	0.034617726	40	4.502
22	9	Fricke 2007	Female Reproductive Success	Stressed	9	Fricke, C. and G. Arnqvist	2007	Callosobruchus maculatus	Beetle	1.5	2	3	0	1	Not Blind	35	YES	76	F	NO	Direct	-0.579	0.054	1	419.3947368	34.35469949	38	397.4210526	40.5573545	38	4.502
22	9	Fricke 2007	Female Reproductive Success	Unstressed	9	Fricke, C. and G. Arnqvist	2007	Callosobruchus maculatus	Beetle	1.5	2	3	0	1	Not Blind	35	YES	79	F	NO	Direct	0.185	0.05	1	292.2051282	55.69001587	39	301.05	37.36785263	40	4.502
22	9	Fricke 2007	Offspring Viability	Stressed	9	Fricke, C. and G. Arnqvist	2007	Callosobruchus maculatus	Beetle	1.5	2	3	0	1	Not Blind	35	YES	76	F	NO	Direct	-0.476	0.053	1	0.546242759	0.078088866	38	0.510740803	0.069183145	38	4.502
22	9	Fricke 2007	Offspring Viability	Unstressed	9	Fricke, C. and G. Arnqvist	2007	Callosobruchus maculatus	Beetle	1.5	2	3	0	1	Not Blind	35	YES	79	F	NO	Direct	0.543	0.052	1	0.418060517	0.078456987	39	0.457576547	0.065257895	40	4.502
23	7	Fritzsche 2016	Male Reproductive Success	Not Stated	7	Fritzsche, K., I. Booksmythe and G. Arnqvist	2016	Megabruchidius dorsalis	Beetle	1	5	150	1	1	Blind	20	NO	1200	M	YES	Ambiguous	-0.056	0.003	1	NA	NA	NA	NA	NA	NA	8.851
23	7	Fritzsche 2016	Female Reproductive Success	Not Stated	7	Fritzsche, K., I. Booksmythe and G. Arnqvist	2016	Megabruchidius dorsalis	Beetle	1	5	150	1	1	Blind	20	NO	1200	F	NO	Direct	-0.031	0.003	1	NA	NA	NA	NA	NA	NA	8.851
23	7	Fritzsche 2016	Lifespan	Not Stated	7	Fritzsche, K., I. Booksmythe and G. Arnqvist	2016	Megabruchidius dorsalis	Beetle	1	5	150	1	1	Blind	20	NO	1200	M	NO	Indirect	-0.066	0.003	1	NA	NA	NA	NA	NA	NA	8.851
23	7	Fritzsche 2016	Lifespan	Not Stated	7	Fritzsche, K., I. Booksmythe and G. Arnqvist	2016	Megabruchidius dorsalis	Beetle	1	5	150	1	1	Blind	20	NO	1200	F	NO	Indirect	-0.083	0.003	1	NA	NA	NA	NA	NA	NA	8.851
24	30	Fritzsche 2014	Ejaculate Quality and Production	Not Stated	30	Fritzsche, K., N. Timmermeyer, M. Wolter and N. K. Michiels	2014	Caenorhabditis remanei	Nematode	1	5	60	0	0	Not Blind	20	NO	90	M	NO	Indirect	-0.197	0.044	1	NA	NA	NA	NA	NA	NA	5.051
24	30	Fritzsche 2014	Mating Success	Not Stated	30	Fritzsche, K., N. Timmermeyer, M. Wolter and N. K. Michiels	2014	Caenorhabditis remanei	Nematode	1	5	60	0	0	Not Blind	20	NO	256	M	NO	Indirect	-0.041	0.016	1	NA	NA	NA	NA	NA	NA	5.051
24	30	Fritzsche 2014	Mating Success	Not Stated	30	Fritzsche, K., N. Timmermeyer, M. Wolter and N. K. Michiels	2014	Caenorhabditis remanei	Nematode	1	5	60	0	0	Not Blind	20	NO	256	M	NO	Indirect	-0.065	0.016	1	NA	NA	NA	NA	NA	NA	5.051
24	30	Fritzsche 2014	Mating Success	Not Stated	30	Fritzsche, K., N. Timmermeyer, M. Wolter and N. K. Michiels	2014	Caenorhabditis remanei	Nematode	1	5	60	0	0	Not Blind	20	NO	256	M	NO	Indirect	-0.078	0.016	1	NA	NA	NA	NA	NA	NA	5.051
24	30	Fritzsche 2014	Mating Success	Not Stated	30	Fritzsche, K., N. Timmermeyer, M. Wolter and N. K. Michiels	2014	Caenorhabditis remanei	Nematode	1	5	60	0	0	Not Blind	20	NO	256	M	NO	Indirect	-0.267	0.016	1	NA	NA	NA	NA	NA	NA	5.051
24	30	Fritzsche 2014	Both Reproductive Success	Not Stated	30	Fritzsche, K., N. Timmermeyer, M. Wolter and N. K. Michiels	2014	Caenorhabditis remanei	Nematode	1	5	60	0	0	Not Blind	20	NO	184	B	NO	Direct	0.095	0.022	1	NA	NA	NA	NA	NA	NA	5.051
24	30	Fritzsche 2014	Both Reproductive Success	Not Stated	30	Fritzsche, K., N. Timmermeyer, M. Wolter and N. K. Michiels	2014	Caenorhabditis remanei	Nematode	1	5	60	0	0	Not Blind	20	NO	184	B	NO	Direct	0.407	0.022	1	NA	NA	NA	NA	NA	NA	5.051
24	30	Fritzsche 2014	Both Reproductive Success	Not Stated	30	Fritzsche, K., N. Timmermeyer, M. Wolter and N. K. Michiels	2014	Caenorhabditis remanei	Nematode	1	5	60	0	0	Not Blind	20	NO	392	B	NO	Direct	0.059	0.01	1	NA	NA	NA	NA	NA	NA	5.051
24	30	Fritzsche 2014	Both Reproductive Success	Not Stated	30	Fritzsche, K., N. Timmermeyer, M. Wolter and N. K. Michiels	2014	Caenorhabditis remanei	Nematode	1	5	60	0	0	Not Blind	20	NO	392	B	NO	Direct	0.219	0.01	1	NA	NA	NA	NA	NA	NA	5.051
26	10	Gay 2009	Body Size	Unstressed	10	Gay, L., D. J. Hosken, R. Vasudev, T. Tregenza and P. E. Eady	2009	Callosobruchus maculatus	Beetle	60	1	120	1	1	Not Blind	90	YES	80	M	YES	Ambiguous	1.971	0.073	1	1.87	0.082219219	40	2.04	0.088543774	40	3.816
26	10	Gay 2009	Ejaculate Quality and Production	Unstressed	10	Gay, L., D. J. Hosken, R. Vasudev, T. Tregenza and P. E. Eady	2009	Callosobruchus maculatus	Beetle	60	1	120	1	1	Not Blind	90	YES	80	M	NO	Indirect	1.385	0.061	1	0.45	0.120166551	40	0.64	0.151789328	40	3.816
26	10	Gay 2009	Ejaculate Quality and Production	Unstressed	10	Gay, L., D. J. Hosken, R. Vasudev, T. Tregenza and P. E. Eady	2009	Callosobruchus maculatus	Beetle	60	1	120	1	1	Not Blind	90	YES	80	M	NO	Indirect	0.661	0.052	1	0.1571	0.0059	40	0.1626	0.0103	40	3.816
27	2	Grazer 2014	Both Reproductive Success	Stressed	2	Grazer, V. M., M. Demont, L. Michalczyk, M. J. G. Gage and O. Y. Martin	2014	Tribolium castaneum	Beetle	3	5	6	1	1	Not Blind	39	YES	228	B	NO	Direct	0.211	0.018	1	149.9	174.9	114	181.6	119.5	114	3.368
27	2	Grazer 2014	Both Reproductive Success	Unstressed	2	Grazer, V. M., M. Demont, L. Michalczyk, M. J. G. Gage and O. Y. Martin	2014	Tribolium castaneum	Beetle	3	5	6	1	1	Not Blind	39	YES	240	B	NO	Direct	0.214	0.017	1	240.6	189.7	120	291.5	275.6	120	3.368
28	2	Hangartner 2015	Immunity	Unstressed	2	Hangartner, S., L. Michalczyk, M. J. G. Gage and O. Y. Martin	2015	Tribolium castaneum	Beetle	3	5	6	1	1	Not Blind	49	YES	66	M	NO	Ambiguous	-0.141	0.059	1	6.97	1.74	33	6.7	2.03	33	2.591
28	2	Hangartner 2015	Immunity	Unstressed	2	Hangartner, S., L. Michalczyk, M. J. G. Gage and O. Y. Martin	2015	Tribolium castaneum	Beetle	3	5	6	1	1	Not Blind	49	YES	66	F	NO	Ambiguous	0.848	0.065	1	6.33	1.34	33	7.79	2	33	2.591
28	2	Hangartner 2015	Immunity	Stressed	2	Hangartner, S., L. Michalczyk, M. J. G. Gage and O. Y. Martin	2015	Tribolium castaneum	Beetle	3	5	6	1	1	Not Blind	49	YES	288	M	NO	Ambiguous	0.175	0.014	1	80.86	41.54	144	87.92	39.1	144	2.591
28	2	Hangartner 2015	Immunity	Stressed	2	Hangartner, S., L. Michalczyk, M. J. G. Gage and O. Y. Martin	2015	Tribolium castaneum	Beetle	3	5	6	1	1	Not Blind	49	YES	288	F	NO	Ambiguous	0.089	0.014	1	85	41.54	144	88.94	46.43	144	2.591
28	2	Hangartner 2015	Immunity	Unstressed	2	Hangartner, S., L. Michalczyk, M. J. G. Gage and O. Y. Martin	2015	Tribolium castaneum	Beetle	3	5	6	1	1	Not Blind	49	YES	288	M	NO	Ambiguous	-0.097	0.014	1	92.81	35.84	144	89.21	38.28	144	2.591
28	2	Hangartner 2015	Immunity	Unstressed	2	Hangartner, S., L. Michalczyk, M. J. G. Gage and O. Y. Martin	2015	Tribolium castaneum	Beetle	3	5	6	1	1	Not Blind	49	YES	288	F	NO	Ambiguous	0.07	0.014	1	87.99	35.84	144	90.29	29.32	144	2.591
29	2	Hangartner 2013	Immunity	Unstressed	2	Hangartner, S., S. H. Sbilordo, _. Michalczyk, M. J. G. Gage and O. Y. Martin	2013	Tribolium castaneum	Beetle	1.05	6	105	1	1	Not Blind	56	NO	72	M	NO	Ambiguous	-0.107	0.054	1	6.03	2.54	36	5.75	2.62	36	3.264
29	2	Hangartner 2013	Immunity	Unstressed	2	Hangartner, S., S. H. Sbilordo, _. Michalczyk, M. J. G. Gage and O. Y. Martin	2013	Tribolium castaneum	Beetle	1.05	6	105	1	1	Not Blind	56	NO	72	F	NO	Ambiguous	0.121	0.054	1	6.81	2.62	36	7.13	2.62	36	3.264
29	2	Hangartner 2013	Immunity	Unstressed	2	Hangartner, S., S. H. Sbilordo, _. Michalczyk, M. J. G. Gage and O. Y. Martin	2013	Tribolium castaneum	Beetle	1.05	6	105	1	1	Not Blind	56	NO	72	B	NO	Ambiguous	-0.281	0.055	1	6.84	3.67	36	5.82	3.5	36	3.264
29	2	Hangartner 2013	Immunity	Unstressed	2	Hangartner, S., S. H. Sbilordo, _. Michalczyk, M. J. G. Gage and O. Y. Martin	2013	Tribolium castaneum	Beetle	1	1	100	1	1	Not Blind	56	NO	72	M	NO	Ambiguous	-0.15	0.055	1	6.14	2.54	36	5.75	2.62	36	3.264
29	2	Hangartner 2013	Immunity	Unstressed	2	Hangartner, S., S. H. Sbilordo, _. Michalczyk, M. J. G. Gage and O. Y. Martin	2013	Tribolium castaneum	Beetle	1	1	100	1	1	Not Blind	56	NO	72	F	NO	Ambiguous	-0.081	0.054	1	7.34	2.54	36	7.13	2.62	36	3.264
29	2	Hangartner 2013	Immunity	Unstressed	2	Hangartner, S., S. H. Sbilordo, _. Michalczyk, M. J. G. Gage and O. Y. Martin	2013	Tribolium castaneum	Beetle	1	1	100	1	1	Not Blind	56	NO	72	B	NO	Ambiguous	-0.361	0.394	1	7.11	3.5	36	5.82	3.5	36	3.264
29	2	Hangartner 2013	Immunity	Unstressed	2	Hangartner, S., S. H. Sbilordo, _. Michalczyk, M. J. G. Gage and O. Y. Martin	2013	Tribolium castaneum	Beetle	1.05	6	105	1	1	Not Blind	56	NO	72	M	NO	Ambiguous	-0.043	0.054	1	6.14	2.54	36	6.03	2.54	36	3.264
29	2	Hangartner 2013	Immunity	Unstressed	2	Hangartner, S., S. H. Sbilordo, _. Michalczyk, M. J. G. Gage and O. Y. Martin	2013	Tribolium castaneum	Beetle	1.05	6	105	1	1	Not Blind	56	NO	72	F	NO	Ambiguous	-0.203	0.055	1	7.34	2.54	36	6.81	2.62	36	3.264
29	2	Hangartner 2013	Immunity	Unstressed	2	Hangartner, S., S. H. Sbilordo, _. Michalczyk, M. J. G. Gage and O. Y. Martin	2013	Tribolium castaneum	Beetle	1.05	6	105	1	1	Not Blind	56	NO	72	B	NO	Ambiguous	-0.074	0.054	1	7.11	3.5	36	6.84	3.67	36	3.264
29	2	Hangartner 2013	Immunity	Stressed	2	Hangartner, S., S. H. Sbilordo, _. Michalczyk, M. J. G. Gage and O. Y. Martin	2013	Tribolium castaneum	Beetle	1.05	6	105	1	1	Not Blind	56	NO	288	M	NO	Ambiguous	-0.073	0.014	1	1.71	3.05	144	1.5	2.68	144	3.264
29	2	Hangartner 2013	Immunity	Stressed	2	Hangartner, S., S. H. Sbilordo, _. Michalczyk, M. J. G. Gage and O. Y. Martin	2013	Tribolium castaneum	Beetle	1.05	6	105	1	1	Not Blind	56	NO	288	F	NO	Ambiguous	0.035	0.014	1	1.36	2.78	144	1.46	2.96	144	3.264
29	2	Hangartner 2013	Immunity	Unstressed	2	Hangartner, S., S. H. Sbilordo, _. Michalczyk, M. J. G. Gage and O. Y. Martin	2013	Tribolium castaneum	Beetle	1.05	6	105	1	1	Not Blind	56	NO	288	M	NO	Ambiguous	-0.164	0.014	1	2.11	3.33	144	1.62	2.59	144	3.264
29	2	Hangartner 2013	Immunity	Unstressed	2	Hangartner, S., S. H. Sbilordo, _. Michalczyk, M. J. G. Gage and O. Y. Martin	2013	Tribolium castaneum	Beetle	1.05	6	105	1	1	Not Blind	56	NO	288	F	NO	Ambiguous	0.022	0.014	1	2.69	4.35	144	2.79	4.81	144	3.264
29	2	Hangartner 2013	Immunity	Stressed	2	Hangartner, S., S. H. Sbilordo, _. Michalczyk, M. J. G. Gage and O. Y. Martin	2013	Tribolium castaneum	Beetle	1	1	100	1	1	Not Blind	56	NO	288	M	NO	Ambiguous	0.013	0.014	1	1.67	2.96	144	1.71	3.05	144	3.264
29	2	Hangartner 2013	Immunity	Stressed	2	Hangartner, S., S. H. Sbilordo, _. Michalczyk, M. J. G. Gage and O. Y. Martin	2013	Tribolium castaneum	Beetle	1	1	100	1	1	Not Blind	56	NO	288	F	NO	Ambiguous	-0.025	0.014	1	1.43	2.78	144	1.36	2.78	144	3.264
29	2	Hangartner 2013	Immunity	Unstressed	2	Hangartner, S., S. H. Sbilordo, _. Michalczyk, M. J. G. Gage and O. Y. Martin	2013	Tribolium castaneum	Beetle	1	1	100	1	1	Not Blind	56	NO	288	M	NO	Ambiguous	-0.19	0.014	1	2.21	3.52	144	1.62	2.59	144	3.264
29	2	Hangartner 2013	Immunity	Unstressed	2	Hangartner, S., S. H. Sbilordo, _. Michalczyk, M. J. G. Gage and O. Y. Martin	2013	Tribolium castaneum	Beetle	1	1	100	1	1	Not Blind	56	NO	288	F	NO	Ambiguous	0.087	0.014	1	2.41	3.89	144	2.79	4.81	144	3.264
29	2	Hangartner 2013	Immunity	Stressed	2	Hangartner, S., S. H. Sbilordo, _. Michalczyk, M. J. G. Gage and O. Y. Martin	2013	Tribolium castaneum	Beetle	1.05	6	105	1	1	Not Blind	56	NO	288	M	NO	Ambiguous	-0.06	0.014	1	1.67	2.96	144	1.5	2.68	144	3.264
29	2	Hangartner 2013	Immunity	Stressed	2	Hangartner, S., S. H. Sbilordo, _. Michalczyk, M. J. G. Gage and O. Y. Martin	2013	Tribolium castaneum	Beetle	1.05	6	105	1	1	Not Blind	56	NO	288	F	NO	Ambiguous	0.01	0.014	1	1.43	2.78	144	1.46	2.96	144	3.264
29	2	Hangartner 2013	Immunity	Unstressed	2	Hangartner, S., S. H. Sbilordo, _. Michalczyk, M. J. G. Gage and O. Y. Martin	2013	Tribolium castaneum	Beetle	1.05	6	105	1	1	Not Blind	56	NO	288	M	NO	Ambiguous	-0.029	0.014	1	2.21	3.52	144	2.11	3.33	144	3.264
29	2	Hangartner 2013	Immunity	Unstressed	2	Hangartner, S., S. H. Sbilordo, _. Michalczyk, M. J. G. Gage and O. Y. Martin	2013	Tribolium castaneum	Beetle	1.05	6	105	1	1	Not Blind	56	NO	144	F	NO	Ambiguous	0.068	0.014	1	2.41	3.89	144	2.69	4.35	144	3.264
30	17	Holland 2002	Female Reproductive Success	Stressed	17	Holland, B.	2002	Drosophila melanogaster	Fly	2.5	4	5	1	1	Not Blind	38	YES	89	F	NO	Direct	-0.116	0.015	1	11.59	10.18	133	10.66	4.95	133	3.516
30	17	Holland 2002	Female Reproductive Success	Stressed	17	Holland, B.	2002	Drosophila melanogaster	Fly	2.5	4	5	1	1	Not Blind	51	YES	89	F	NO	Direct	0.07	0.015	1	14.43	3.28	133	14.81	6.93	133	3.516
31	18	Holland 1999	Female Reproductive Success	Stressed	18	Holland, B. and W. R. Rice	1999	Drosophila melanogaster	Fly	2	3	4	1	1	Not Blind	47	YES	76	F	NO	Direct	-0.305	0.018	1	11.24	10.66	114	8.93	3.6	114	10.26
32	19	Hollis 2009	Mutant Frequency	Stressed	19	Hollis, B., J. L. Fierst and D. Houle	2009	Drosophila melanogaster	Fly	5	1	10	1	1	Not Blind	8	YES	27	M	NO	Indirect	0.807	0.053	-1	NA	NA	NA	NA	NA	NA	5.429
32	19	Hollis 2009	Mutant Frequency	Unstressed	19	Hollis, B., J. L. Fierst and D. Houle	2009	Drosophila melanogaster	Fly	5	1	10	1	1	Not Blind	8	YES	27	M	NO	Indirect	0.237	0.049	-1	0.941	1.776	40	0.399	2.659	40	5.429
33	19	Hollis 2011	Both Reproductive Success	Stressed	19	Hollis, B. and D. Houle	2011	Drosophila melanogaster	Fly	5	1	10	1	1	Not Blind	60	YES	120	B	NO	Direct	-0.304	0.011	1	126.59	28.97944099	180	117.6	29.11360507	180	3.276
33	19	Hollis 2011	Female Reproductive Success	Stressed	19	Hollis, B. and D. Houle	2011	Drosophila melanogaster	Fly	5	1	10	1	1	Not Blind	60	YES	164	F	NO	Direct	0.031	0.008	1	NA	NA	NA	NA	NA	NA	3.276
33	19	Hollis 2011	Offspring Viability	Stressed	19	Hollis, B. and D. Houle	2011	Drosophila melanogaster	Fly	5	1	10	1	1	Not Blind	60	YES	164	F	NO	Direct	-0.064	0.008	1	NA	NA	NA	NA	NA	NA	3.276
34	19	Hollis 2014	Mating Latency	Stressed	19	Hollis, B. and T. J. Kawecki	2014	Drosophila melanogaster	Fly	5	1	10	1	1	Not Blind	100	YES	38	M	YES	Indirect	0.038	0.062	1	NA	NA	NA	NA	NA	NA	5.051
34	19	Hollis 2014	Mating Latency	Stressed	19	Hollis, B. and T. J. Kawecki	2014	Drosophila melanogaster	Fly	5	1	10	1	1	Not Blind	100	YES	90	M	YES	Indirect	0.194	0.043	1	NA	NA	NA	NA	NA	NA	5.051
34	19	Hollis 2014	Male Reproductive Success	Stressed	19	Hollis, B. and T. J. Kawecki	2014	Drosophila melanogaster	Fly	5	1	10	1	1	Not Blind	100	YES	17	M	YES	Ambiguous	1.216	0.091	1	0.601	0.295	23	0.876	0.138	28	5.051
34	19	Hollis 2014	Male Reproductive Success	Stressed	19	Hollis, B. and T. J. Kawecki	2014	Drosophila melanogaster	Fly	5	1	10	1	1	Not Blind	100	YES	21	M	YES	Ambiguous	0.659	0.066	1	0.553	0.366	30	0.771	0.286	33	5.051
34	19	Hollis 2014	Male Reproductive Success	Stressed	19	Hollis, B. and T. J. Kawecki	2014	Drosophila melanogaster	Fly	5	1	10	1	1	Not Blind	100	YES	15	M	YES	Ambiguous	0.83	0.09	1	0.61	0.34	22	0.853	0.23	23	5.051
35	19	Hollis 2017	Development Rate	Stressed	19	Hollis, B., L. Keller and T. J. Kawecki	2017	Drosophila melanogaster	Fly	5	1	10	1	1	Not Blind	139	YES	48	M	NO	Ambiguous	-0.482	0.028	1	NA	NA	NA	NA	NA	NA	4.201
35	19	Hollis 2017	Development Rate	Stressed	19	Hollis, B., L. Keller and T. J. Kawecki	2017	Drosophila melanogaster	Fly	5	1	10	1	1	Not Blind	139	YES	48	F	NO	Ambiguous	0.414	0.028	1	NA	NA	NA	NA	NA	NA	4.201
35	19	Hollis 2017	Body Size	Stressed	19	Hollis, B., L. Keller and T. J. Kawecki	2017	Drosophila melanogaster	Fly	5	1	10	1	1	Not Blind	162	YES	60	M	YES	Ambiguous	0	0.022	1	NA	NA	NA	NA	NA	NA	4.201
35	19	Hollis 2017	Body Size	Stressed	19	Hollis, B., L. Keller and T. J. Kawecki	2017	Drosophila melanogaster	Fly	5	1	10	1	1	Not Blind	162	YES	60	F	YES	Ambiguous	-0.238	0.022	1	NA	NA	NA	NA	NA	NA	4.201
35	19	Hollis 2017	Fitness Senescence	Stressed	19	Hollis, B., L. Keller and T. J. Kawecki	2017	Drosophila melanogaster	Fly	5	1	10	1	1	Not Blind	117	YES	44	M	YES	Indirect	0.5	0.031	-1	NA	NA	NA	NA	NA	NA	4.201
35	19	Hollis 2017	Fitness Senescence	Stressed	19	Hollis, B., L. Keller and T. J. Kawecki	2017	Drosophila melanogaster	Fly	5	1	10	1	1	Not Blind	117	YES	45	F	YES	Indirect	0.017	0.03	-1	NA	NA	NA	NA	NA	NA	4.201
36	29	Immonen 2014	Female Reproductive Success	Unstressed	29	Immonen, E., R. R. Snook and M. G. Ritchie	2014	Drosophila pseudoobscura	Fly	3.5	6	7	1	1	Not Blind	100	YES	30	F	NO	Direct	0.636	0.046	1	NA	NA	NA	NA	NA	NA	2.32
37	20	Innocenti 2014	Body Size	Unstressed	20	Innocenti, P., I. Flis and E. H. Morrow	2014	Drosophila melanogaster	Fly	1	1	96	0	1	Not Blind	30	NO	110	M	YES	Ambiguous	-0.306	0.12	1	780.1295325	24.52493128	169	773.1405125	20.88061685	160	3.368
37	20	Innocenti 2014	Body Size	Unstressed	20	Innocenti, P., I. Flis and E. H. Morrow	2014	Drosophila melanogaster	Fly	1	1	96	0	1	Not Blind	30	NO	107	F	YES	Ambiguous	-0.29	0.013	1	879.0553188	25.23491823	160	870.61425	32.50855698	160	3.368
37	20	Innocenti 2014	Female Reproductive Success	Unstressed	20	Innocenti, P., I. Flis and E. H. Morrow	2014	Drosophila melanogaster	Fly	1	1	96	0	1	Not Blind	30	NO	27	F	NO	Direct	0.745	0.053	1	NA	NA	NA	NA	NA	NA	3.368
37	20	Innocenti 2014	Female Reproductive Success	Unstressed	20	Innocenti, P., I. Flis and E. H. Morrow	2014	Drosophila melanogaster	Fly	1	1	96	0	1	Not Blind	31	NO	27	F	NO	Direct	0.49	0.051	1	NA	NA	NA	NA	NA	NA	3.368
37	20	Innocenti 2014	Female Reproductive Success	Unstressed	20	Innocenti, P., I. Flis and E. H. Morrow	2014	Drosophila melanogaster	Fly	1	1	96	0	1	Not Blind	50	NO	27	F	NO	Direct	0.545	0.051	1	NA	NA	NA	NA	NA	NA	3.368
37	20	Innocenti 2014	Female Reproductive Success	Unstressed	20	Innocenti, P., I. Flis and E. H. Morrow	2014	Drosophila melanogaster	Fly	1	1	96	0	1	Not Blind	58	NO	27	F	NO	Direct	0.379	0.05	1	NA	NA	NA	NA	NA	NA	3.368
37	20	Innocenti 2014	Female Reproductive Success	Unstressed	20	Innocenti, P., I. Flis and E. H. Morrow	2014	Drosophila melanogaster	Fly	1	1	96	0	1	Not Blind	30	NO	27	F	NO	Direct	-0.228	0.049	1	NA	NA	NA	NA	NA	NA	3.368
37	20	Innocenti 2014	Female Reproductive Success	Unstressed	20	Innocenti, P., I. Flis and E. H. Morrow	2014	Drosophila melanogaster	Fly	1	1	96	0	1	Not Blind	31	NO	27	F	NO	Direct	0.3	0.05	1	NA	NA	NA	NA	NA	NA	3.368
37	20	Innocenti 2014	Female Reproductive Success	Unstressed	20	Innocenti, P., I. Flis and E. H. Morrow	2014	Drosophila melanogaster	Fly	1	1	96	0	1	Not Blind	50	NO	27	F	NO	Direct	-0.108	0.049	1	NA	NA	NA	NA	NA	NA	3.368
37	20	Innocenti 2014	Female Reproductive Success	Unstressed	20	Innocenti, P., I. Flis and E. H. Morrow	2014	Drosophila melanogaster	Fly	1	1	96	0	1	Not Blind	58	NO	27	F	NO	Direct	0.08	0.049	1	NA	NA	NA	NA	NA	NA	3.368
38	3	Jacomb 2016	Pesticide Resistance	Stressed	3	Jacomb, F., J. Marsh and L. Holman	2016	Tribolium castaneum	Beetle	3	5	6	1	1	Blind	5	YES	320	B	NO	Ambiguous	1.246	0.005	1	0.856	0.021	480	0.892	0.035	480	4.201
38	3	Jacomb 2016	Pesticide Resistance	Unstressed	3	Jacomb, F., J. Marsh and L. Holman	2016	Tribolium castaneum	Beetle	3	5	6	1	1	Blind	5	YES	176	B	NO	Ambiguous	1.001	0.005	-1	0.088	0.085	480	0.027	0.014	48	4.201
39	32	Jarzebowska 2010	Female Reproductive Success	Stressed	32	Jarzebowska, M. and J. Radwan	2010	Rhizoglyphus robini	Mite	5	1	10	1	1	Not Blind	8	YES	72	F	NO	Direct	0.39	0.019	1	37.91	27.99	96	51.32	38.52	120	5.659
39	32	Jarzebowska 2010	Female Reproductive Success	Unstressed	32	Jarzebowska, M. and J. Radwan	2010	Rhizoglyphus robini	Mite	5	1	10	1	1	Not Blind	8	YES	72	F	NO	Direct	-0.19	0.02	1	70.44	32.3	96	61.87	54.17	120	5.659
39	32	Jarzebowska 2010	Extinction Rate	Stressed	32	Jarzebowska, M. and J. Radwan	2010	Rhizoglyphus robini	Mite	5	1	10	1	1	Not Blind	8	YES	11	B	NO	Direct	0.752	0.133	1	NA	NA	NA	NA	NA	NA	5.659
39	32	Jarzebowska 2010	Offspring Viability	Stressed	32	Jarzebowska, M. and J. Radwan	2010	Rhizoglyphus robini	Mite	5	1	10	1	1	Not Blind	8	YES	72	B	NO	Direct	0.15	0.019	1	0.739	0.524	96	0.808	0.401	120	5.659
39	32	Jarzebowska 2010	Offspring Viability	Unstressed	32	Jarzebowska, M. and J. Radwan	2010	Rhizoglyphus robini	Mite	5	1	10	1	1	Not Blind	8	YES	72	B	NO	Direct	-0.088	0.019	1	0.835	0.473	96	0.788	0.573	120	5.659
40	6	Klemme 2013	Male Reproductive Success	Stressed	6	Klemme, I. and R. C. Firman	2013	Mus domesticus	Mouse	2	3	4	0	1	Not Blind	18	YES	12	M	YES	Ambiguous	0.769	0.114	1	0.28	0.42	18	0.72	0.67	18	3.068
40	6	Klemme 2013	Male Reproductive Success	Unstressed	6	Klemme, I. and R. C. Firman	2013	Mus domesticus	Mouse	2	3	4	0	1	Not Blind	18	YES	12	M	YES	Ambiguous	0.946	0.119	1	0.34	0.39	18	0.79	0.53	18	3.068
41	4	Lumley 2015	Both Reproductive Success	Stressed	4	Lumley, A. J., L. Michalczyk, J. J. N. Kitson, L. G. Spurgin, C. A. Morrison, J. L. Godwin, M. E. Dickinson, O. Y. Martin, B. C. Emerson, T. Chapman and M. J. G. Gage	2015	Tribolium castaneum	Beetle	1	9	100	1	1	Not Blind	20	NO	56	B	NO	Direct	0.576	0.025	-1	NA	NA	NA	NA	NA	NA	38.138
41	4	Lumley 2015	Both Reproductive Success	Stressed	4	Lumley, A. J., L. Michalczyk, J. J. N. Kitson, L. G. Spurgin, C. A. Morrison, J. L. Godwin, M. E. Dickinson, O. Y. Martin, B. C. Emerson, T. Chapman and M. J. G. Gage	2015	Tribolium castaneum	Beetle	3	5	6	1	1	Not Blind	20	YES	16	B	NO	Direct	0.559	0.084	-1	NA	NA	NA	NA	NA	NA	38.138
41	4	Lumley 2015	Extinction Rate	Stressed	4	Lumley, A. J., L. Michalczyk, J. J. N. Kitson, L. G. Spurgin, C. A. Morrison, J. L. Godwin, M. E. Dickinson, O. Y. Martin, B. C. Emerson, T. Chapman and M. J. G. Gage	2015	Tribolium castaneum	Beetle	1	9	100	1	1	Not Blind	20	NO	56	B	NO	Direct	0.522	0.024	1	NA	NA	NA	NA	NA	NA	38.138
41	4	Lumley 2015	Extinction Rate	Stressed	4	Lumley, A. J., L. Michalczyk, J. J. N. Kitson, L. G. Spurgin, C. A. Morrison, J. L. Godwin, M. E. Dickinson, O. Y. Martin, B. C. Emerson, T. Chapman and M. J. G. Gage	2015	Tribolium castaneum	Beetle	3	5	6	1	1	Not Blind	20	YES	16	B	NO	Direct	0.798	0.087	1	NA	NA	NA	NA	NA	NA	38.138
42	11	Maklakov 2009	Female Reproductive Success	Not Stated	11	Maklakov, A. A., R. Bonduriansky and R. C. Brooks	2009	Callosobruchus maculatus	Beetle	50	1	100	1	1	Not Blind	11	YES	11	F	NO	Direct	-0.958	0.133	1	155.12	37.76	16	118	37.76	16	5.429
43	5	Martin 2003	Lifespan	Unstressed	5	Martin, O. Y. and D. J. Hosken	2003	Sepsis cynipsea	Fly	25	1	50	1	1	Not Blind	29	YES	10	F	YES	Indirect	0.841	0.138	1	NA	NA	NA	NA	NA	NA	3.833
43	5	Martin 2003	Mating Success	Unstressed	5	Martin, O. Y. and D. J. Hosken	2003	Sepsis cynipsea	Fly	25	1	50	1	1	Not Blind	29	YES	10	M	NO	Indirect	0.92	0.14	1	NA	NA	NA	NA	NA	NA	3.833
43	5	Martin 2003	Female Reproductive Success	Unstressed	5	Martin, O. Y. and D. J. Hosken	2003	Sepsis cynipsea	Fly	25	1	50	1	1	Not Blind	29	YES	10	F	NO	Direct	1.038	0.144	1	28.2	15.45320355	15	49.2	23.16044041	15	3.833
43	5	Martin 2003	Lifespan	Stressed	5	Martin, O. Y. and D. J. Hosken	2003	Sepsis cynipsea	Fly	25	1	50	1	1	Not Blind	29	YES	10	F	NO	Indirect	-1.314	0.155	1	2.213050847	0.060064064	15	2.116186441	0.081726513	15	3.833
44	5	Martin 2003	Female Reproductive Success	Unstressed	5	Martin, O. Y. and D. J. Hosken	2004	Sepsis cynipsea	Fly	25	1	50	1	1	Not Blind	42	YES	12	F	NO	Direct	0.421	0.159	1	34.90434783	21.50755264	12	42.93913043	14.76008514	12	3.833
44	5	Martin 2003	Female Reproductive Success	Unstressed	5	Martin, O. Y. and D. J. Hosken	2004	Sepsis cynipsea	Fly	250	1	500	1	1	Not Blind	42	YES	12	F	NO	Direct	-0.075	0.155	1	34.90434783	21.50755264	12	33.44347826	15.60351858	12	3.833
44	5	Martin 2003	Female Reproductive Success	Unstressed	5	Martin, O. Y. and D. J. Hosken	2004	Sepsis cynipsea	Fly	10	1	500	1	1	Not Blind	42	NO	12	F	NO	Direct	-0.603	0.163	1	42.93913043	14.76008514	12	33.44347826	15.60351858	12	3.833
44	5	Martin 2003	Lifespan	Unstressed	5	Martin, O. Y. and D. J. Hosken	2004	Sepsis cynipsea	Fly	25	1	50	1	1	Not Blind	42	YES	24	F	NO	Indirect	-0.405	0.082	1	17.34608985	2.494322334	24	16.3327787	2.469868193	24	3.833
44	5	Martin 2003	Lifespan	Unstressed	5	Martin, O. Y. and D. J. Hosken	2004	Sepsis cynipsea	Fly	250	1	500	1	1	Not Blind	42	YES	24	F	NO	Indirect	-0.638	0.085	1	17.34608985	2.494322334	24	15.80865225	2.249780928	24	3.833
44	5	Martin 2003	Lifespan	Unstressed	5	Martin, O. Y. and D. J. Hosken	2004	Sepsis cynipsea	Fly	10	1	500	1	1	Not Blind	42	NO	24	F	NO	Indirect	-0.216	0.081	1	16.3327787	2.469868193	24	15.80865225	2.249780928	24	3.833
45	33	McGuigan 2011	Mating Success	Stressed	33	McGuigan, K., D. Petfield and M. W. Blows	2011	Drosophila serrata	Fly	2.405	3.81	4.81	1	0	Not Blind	23	YES	292	M	NO	Indirect	0.034	0.014	1	0.4997	0.34	146	0.5097	0.246	146	5.146
45	33	McGuigan 2011	Female Reproductive Success	Stressed	33	McGuigan, K., D. Petfield and M. W. Blows	2011	Drosophila serrata	Fly	2.405	3.81	4.81	1	0	Not Blind	26	YES	208	F	NO	Direct	0.114	0.019	1	49.93	22.7	104	52.174	16.1	104	5.146
46	21	McKean 2008	Body Size	Unstressed	21	McKean, K. A. and L. Nunney	2008	Drosophila melanogaster	Fly	1.7	2.4	170	1	1	Not Blind	58	NO	40	B	YES	Ambiguous	1.528	0.242	1	NA	NA	NA	NA	NA	NA	4.737
46	21	McKean 2008	Development Rate	Unstressed	21	McKean, K. A. and L. Nunney	2008	Drosophila melanogaster	Fly	1.7	2.4	170	1	1	Not Blind	58	NO	40	B	NO	Ambiguous	0.853	0.105	1	NA	NA	NA	NA	NA	NA	4.737
46	21	McKean 2008	Development Rate	Unstressed	21	McKean, K. A. and L. Nunney	2008	Drosophila melanogaster	Fly	1.7	2.4	170	1	1	Not Blind	58	NO	40	B	NO	Ambiguous	3.124	0.218	1	NA	NA	NA	NA	NA	NA	4.737
46	21	McKean 2008	Development Rate	Unstressed	21	McKean, K. A. and L. Nunney	2008	Drosophila melanogaster	Fly	1.7	2.4	170	1	1	Not Blind	58	NO	40	B	NO	Ambiguous	2.655	0.184	1	NA	NA	NA	NA	NA	NA	4.737
46	21	McKean 2008	Mating Success	Unstressed	21	McKean, K. A. and L. Nunney	2008	Drosophila melanogaster	Fly	1.7	2.4	170	1	1	Not Blind	58	NO	52	M	NO	Indirect	0.839	0.081	1	NA	NA	NA	NA	NA	NA	4.737
46	21	McKean 2008	Mating Success	Unstressed	21	McKean, K. A. and L. Nunney	2008	Drosophila melanogaster	Fly	1.7	2.4	170	1	1	Not Blind	58	NO	52	M	NO	Indirect	1.598	0.099	1	NA	NA	NA	NA	NA	NA	4.737
46	21	McKean 2008	Mating Success	Unstressed	21	McKean, K. A. and L. Nunney	2008	Drosophila melanogaster	Fly	1.7	2.4	170	1	1	Not Blind	58	NO	52	M	NO	Indirect	1.907	0.11	1	NA	NA	NA	NA	NA	NA	4.737
46	21	McKean 2008	Immunity	Unstressed	21	McKean, K. A. and L. Nunney	2008	Drosophila melanogaster	Fly	1.7	2.4	170	1	1	Not Blind	58	NO	80	B	NO	Ambiguous	-0.911	0.054	-1	NA	NA	NA	NA	NA	NA	4.737
47	28	McNamara 2016	Ejaculate Quality and Production	Unstressed	28	McNamara, K. B., S. P. Robinson, M. E. Rosa, N. S. Sloan, E. van Lieshout and L. W. Simmons	2016	Callosobruchus maculatus	Beetle	1	2	120	1	1	Not Blind	32	NO	153	M	YES	Indirect	-0.106	0.027	1	2.7	0.844274837	88	2.6	1.048093507	65	4.259
47	28	McNamara 2016	Ejaculate Quality and Production	Unstressed	28	McNamara, K. B., S. P. Robinson, M. E. Rosa, N. S. Sloan, E. van Lieshout and L. W. Simmons	2016	Callosobruchus maculatus	Beetle	1	2	120	1	1	Not Blind	32	NO	145	M	YES	Indirect	-0.157	0.028	1	0.16	0.072883469	83	0.15	0.047244047	62	4.259
47	28	McNamara 2016	Ejaculate Quality and Production	Unstressed	28	McNamara, K. B., S. P. Robinson, M. E. Rosa, N. S. Sloan, E. van Lieshout and L. W. Simmons	2016	Callosobruchus maculatus	Beetle	1	2	120	1	1	Not Blind	32	NO	202	M	NO	Indirect	0.1	0.02	1	0.57	0.101488916	103	0.58	0.099498744	99	4.259
47	28	McNamara 2016	Ejaculate Quality and Production	Unstressed	28	McNamara, K. B., S. P. Robinson, M. E. Rosa, N. S. Sloan, E. van Lieshout and L. W. Simmons	2016	Callosobruchus maculatus	Beetle	1	2	120	1	1	Not Blind	32	NO	101	M	YES	Indirect	-0.28	0.039	1	0.86	0.142828569	51	0.82	0.141421356	50	4.259
47	28	McNamara 2016	Mating Duration	Unstressed	28	McNamara, K. B., S. P. Robinson, M. E. Rosa, N. S. Sloan, E. van Lieshout and L. W. Simmons	2016	Callosobruchus maculatus	Beetle	1	2	120	1	1	Not Blind	32	NO	127	M	YES	Ambiguous	-0.371	0.032	1	534.62	204.16	64	466.02	160.0944118	63	4.259
47	28	McNamara 2016	Female Reproductive Success	Unstressed	28	McNamara, K. B., S. P. Robinson, M. E. Rosa, N. S. Sloan, E. van Lieshout and L. W. Simmons	2016	Callosobruchus maculatus	Beetle	1	2	120	1	1	Not Blind	32	NO	127	F	NO	Direct	0.156	0.031	1	34.26	18.72	64	37.17	18.25568405	63	4.259
47	28	McNamara 2016	Male Reproductive Success	Unstressed	28	McNamara, K. B., S. P. Robinson, M. E. Rosa, N. S. Sloan, E. van Lieshout and L. W. Simmons	2016	Callosobruchus maculatus	Beetle	1	2	120	1	1	Not Blind	32	NO	125	M	YES	Ambiguous	0.315	0.032	1	0.67	0.314960315	62	0.77	0.317490157	63	4.259
48	12	McNamara 2014	Ejaculate Quality and Production	Unstressed	12	McNamara, K. B., E. van Lieshout and L. W. Simmons	2014	Teleogryllus oceanicus	Cricket	2	3	4	0	1	Blind	1	YES	351	M	NO	Indirect	0.568	0.012	1	0.94	0.32	179	1.08	0.13	172	3.177
48	12	McNamara 2014	Immunity	Unstressed	12	McNamara, K. B., E. van Lieshout and L. W. Simmons	2014	Teleogryllus oceanicus	Cricket	2	3	4	0	1	Blind	1	YES	336	M	NO	Ambiguous	0	0.012	1	1.65	3.4	175	1.65	3.2	161	3.177
48	12	McNamara 2014	Immunity	Unstressed	12	McNamara, K. B., E. van Lieshout and L. W. Simmons	2014	Teleogryllus oceanicus	Cricket	2	3	4	0	1	Blind	1	YES	413	F	NO	Ambiguous	-0.05	0.01	1	80.2	21.8	203	79.05	20.3	210	3.177
48	12	McNamara 2014	Immunity	Unstressed	12	McNamara, K. B., E. van Lieshout and L. W. Simmons	2014	Teleogryllus oceanicus	Cricket	2	3	4	0	1	Blind	1	YES	788	B	NO	Ambiguous	-0.106	0.005	-1	NA	NA	NA	NA	NA	401	3.177
48	12	McNamara 2014	Immunity	Unstressed	12	McNamara, K. B., E. van Lieshout and L. W. Simmons	2014	Teleogryllus oceanicus	Cricket	2	3	4	0	1	Blind	1	YES	335	M	NO	Ambiguous	-0.108	0.012	1	0.53	0.165	173	0.51	0.205	162	3.177
48	12	McNamara 2014	Immunity	Unstressed	12	McNamara, K. B., E. van Lieshout and L. W. Simmons	2014	Teleogryllus oceanicus	Cricket	2	3	4	0	1	Blind	1	YES	406	F	NO	Ambiguous	-0.098	0.01	1	0.55	0.204	202	0.53	0.205	204	3.177
49	4	Michalczyk 2011	Mating Latency	Unstressed	4	Michalczyk, L., A. L. Millard, O. Y. Martin, A. J. Lumley, B. C. Emerson and M. J. G. Gage	2011	Tribolium castaneum	Beetle	1.05	6	105	1	1	Not Blind	20	NO	47	M	YES	Indirect	0.556	0.086	-1	358.9	494.4	24	143.4	203.6	23	5.146
49	4	Michalczyk 2011	Mating Latency	Unstressed	4	Michalczyk, L., A. L. Millard, O. Y. Martin, A. J. Lumley, B. C. Emerson and M. J. G. Gage	2011	Tribolium castaneum	Beetle	1.05	6	105	1	1	Not Blind	20	NO	57	M	YES	Indirect	0.47	0.07	-1	294.7	313.6	28	158	259.1	29	5.146
49	4	Michalczyk 2011	Mating Duration	Unstressed	4	Michalczyk, L., A. L. Millard, O. Y. Martin, A. J. Lumley, B. C. Emerson and M. J. G. Gage	2011	Tribolium castaneum	Beetle	1.05	6	105	1	1	Not Blind	20	NO	53	M	YES	Ambiguous	1.987	0.112	1	73.5	67.7	30	483.4	299.5	23	5.146
49	4	Michalczyk 2011	Mating Duration	Unstressed	4	Michalczyk, L., A. L. Millard, O. Y. Martin, A. J. Lumley, B. C. Emerson and M. J. G. Gage	2011	Tribolium castaneum	Beetle	1.05	6	105	1	1	Not Blind	20	NO	58	M	YES	Ambiguous	0.551	0.07	1	181.8	198.5	29	323.3	298.6	29	5.146
49	4	Michalczyk 2011	Mating Frequency	Unstressed	4	Michalczyk, L., A. L. Millard, O. Y. Martin, A. J. Lumley, B. C. Emerson and M. J. G. Gage	2011	Tribolium castaneum	Beetle	1.05	6	105	1	1	Not Blind	20	NO	53	M	YES	Indirect	1.982	0.112	1	2.1	2.2	30	22.2	15	23	5.146
49	4	Michalczyk 2011	Mating Frequency	Unstressed	4	Michalczyk, L., A. L. Millard, O. Y. Martin, A. J. Lumley, B. C. Emerson and M. J. G. Gage	2011	Tribolium castaneum	Beetle	1.05	6	105	1	1	Not Blind	20	NO	58	M	YES	Indirect	0.929	0.075	1	4.2	4.1	29	15	15.7	29	5.146
49	4	Michalczyk 2011	Female Reproductive Success	Stressed	4	Michalczyk, L., A. L. Millard, O. Y. Martin, A. J. Lumley, B. C. Emerson and M. J. G. Gage	2011	Tribolium castaneum	Beetle	1.05	6	105	1	1	Not Blind	20	NO	30	F	NO	Direct	1.852	0.183	1	183.8	80.6	15	409.5	147	15	5.146
49	4	Michalczyk 2011	Female Reproductive Success	Unstressed	4	Michalczyk, L., A. L. Millard, O. Y. Martin, A. J. Lumley, B. C. Emerson and M. J. G. Gage	2011	Tribolium castaneum	Beetle	1.05	6	105	1	1	Not Blind	20	NO	30	F	NO	Direct	0.061	0.126	1	346.1	255.8	15	366.3	378.7	15	5.146
49	4	Michalczyk 2011	Male Reproductive Success	Unstressed	4	Michalczyk, L., A. L. Millard, O. Y. Martin, A. J. Lumley, B. C. Emerson and M. J. G. Gage	2011	Tribolium castaneum	Beetle	1.05	6	105	1	1	Not Blind	20	NO	20	M	YES	Ambiguous	0.614	0.193	1	0.457	0.358	10	0.632	0.145	10	5.146
49	4	Michalczyk 2011	Male Reproductive Success	Unstressed	4	Michalczyk, L., A. L. Millard, O. Y. Martin, A. J. Lumley, B. C. Emerson and M. J. G. Gage	2011	Tribolium castaneum	Beetle	1.05	6	105	1	1	Not Blind	20	NO	20	M	YES	Ambiguous	0.931	0.205	1	0.529	0.25	10	0.72	0.121	10	5.146
49	4	Michalczyk 2011	Male Reproductive Success	Unstressed	4	Michalczyk, L., A. L. Millard, O. Y. Martin, A. J. Lumley, B. C. Emerson and M. J. G. Gage	2011	Tribolium castaneum	Beetle	1.05	6	105	1	1	Not Blind	20	NO	20	M	YES	Ambiguous	0.319	0.186	1	0.57	0.064	10	0.621	0.207	10	5.146
49	4	Michalczyk 2011	Male Reproductive Success	Unstressed	4	Michalczyk, L., A. L. Millard, O. Y. Martin, A. J. Lumley, B. C. Emerson and M. J. G. Gage	2011	Tribolium castaneum	Beetle	1.05	6	105	1	1	Not Blind	20	NO	24	M	YES	Ambiguous	-0.219	0.156	1	0.453	0.392	12	0.361	0.418	12	5.146
49	4	Michalczyk 2011	Male Reproductive Success	Unstressed	4	Michalczyk, L., A. L. Millard, O. Y. Martin, A. J. Lumley, B. C. Emerson and M. J. G. Gage	2011	Tribolium castaneum	Beetle	1.05	6	105	1	1	Not Blind	20	NO	24	M	YES	Ambiguous	0.178	0.156	1	0.445	0.424	12	0.514	0.318	12	5.146
49	4	Michalczyk 2011	Male Reproductive Success	Unstressed	4	Michalczyk, L., A. L. Millard, O. Y. Martin, A. J. Lumley, B. C. Emerson and M. J. G. Gage	2011	Tribolium castaneum	Beetle	1.05	6	105	1	1	Not Blind	20	NO	24	M	YES	Ambiguous	0.025	0.155	1	0.421	0.356	12	0.43	0.334	12	5.146
49	4	Michalczyk 2011	Male Reproductive Success	Unstressed	4	Michalczyk, L., A. L. Millard, O. Y. Martin, A. J. Lumley, B. C. Emerson and M. J. G. Gage	2011	Tribolium castaneum	Beetle	1.05	6	105	1	1	Not Blind	20	NO	24	M	YES	Ambiguous	0.11	0.156	1	0.797	0.352	12	0.833	0.273	12	5.146
49	4	Michalczyk 2011	Male Reproductive Success	Unstressed	4	Michalczyk, L., A. L. Millard, O. Y. Martin, A. J. Lumley, B. C. Emerson and M. J. G. Gage	2011	Tribolium castaneum	Beetle	1.05	6	105	1	1	Not Blind	20	NO	24	M	YES	Ambiguous	0.724	0.166	1	0.694	0.335	12	0.901	0.2	12	5.146
49	4	Michalczyk 2011	Male Reproductive Success	Unstressed	4	Michalczyk, L., A. L. Millard, O. Y. Martin, A. J. Lumley, B. C. Emerson and M. J. G. Gage	2011	Tribolium castaneum	Beetle	1.05	6	105	1	1	Not Blind	20	NO	24	M	YES	Ambiguous	-0.389	0.159	1	0.839	0.208	12	0.728	0.33	12	5.146
49	4	Michalczyk 2011	Lifespan	Stressed	4	Michalczyk, L., A. L. Millard, O. Y. Martin, A. J. Lumley, B. C. Emerson and M. J. G. Gage	2011	Tribolium castaneum	Beetle	1.05	6	105	1	1	Not Blind	20	NO	30	F	NO	Indirect	0.211	0.127	1	8.3	2.55	15	8.9	2.97	15	5.146
49	4	Michalczyk 2011	Lifespan	Unstressed	4	Michalczyk, L., A. L. Millard, O. Y. Martin, A. J. Lumley, B. C. Emerson and M. J. G. Gage	2011	Tribolium castaneum	Beetle	1.05	6	105	1	1	Not Blind	20	NO	29	F	NO	Indirect	0.677	0.138	1	8.8	2.72	14	10.3	1.44	15	5.146
50	22	Nandy 2013	Mating Success	Unstressed	22	Nandy, B., P. Chakraborty, V. Gupta, S. Z. Ali and N. G. Prasad	2013	Drosophila melanogaster	Fly	1	3	32	1	1	Not Blind	50	NO	27	M	NO	Indirect	0.471	0.074	1	0.2	0.112	27	0.254	0.114	27	4.659
50	22	Nandy 2013	Mating Success	Unstressed	22	Nandy, B., P. Chakraborty, V. Gupta, S. Z. Ali and N. G. Prasad	2013	Drosophila melanogaster	Fly	1	3	32	1	1	Not Blind	50	NO	29	M	NO	Indirect	0.041	0.069	1	0.889	0.074	28	0.892	0.07	30	4.659
50	22	Nandy 2013	Mating Success	Unstressed	22	Nandy, B., P. Chakraborty, V. Gupta, S. Z. Ali and N. G. Prasad	2013	Drosophila melanogaster	Fly	1	3	32	1	1	Not Blind	50	NO	31	M	NO	Indirect	0.211	0.063	1	0.876	0.103	31	0.901	0.129	31	4.659
50	22	Nandy 2013	Mating Latency	Unstressed	22	Nandy, B., P. Chakraborty, V. Gupta, S. Z. Ali and N. G. Prasad	2013	Drosophila melanogaster	Fly	1	3	32	1	1	Not Blind	50	NO	145	M	YES	Indirect	-0.062	0.014	-1	2.94	1.88	149	3.12	3.69	143	4.659
50	22	Nandy 2013	Mating Duration	Unstressed	22	Nandy, B., P. Chakraborty, V. Gupta, S. Z. Ali and N. G. Prasad	2013	Drosophila melanogaster	Fly	1	3	32	1	1	Not Blind	50	NO	145	M	YES	Ambiguous	0.918	0.015	1	11.74	2.37	149	14.05	2.65	143	4.659
50	22	Nandy 2013	Mating Success	Unstressed	22	Nandy, B., P. Chakraborty, V. Gupta, S. Z. Ali and N. G. Prasad	2013	Drosophila melanogaster	Fly	1	3	32	1	1	Not Blind	50	NO	122	M	NO	Indirect	0.153	0.016	1	0.0771	0.163	122	0.1023	0.165	121	4.659
50	22	Nandy 2013	Mating Success	Unstressed	22	Nandy, B., P. Chakraborty, V. Gupta, S. Z. Ali and N. G. Prasad	2013	Drosophila melanogaster	Fly	1	1	32	1	1	Not Blind	50	NO	27	M	NO	Indirect	0.314	0.073	1	0.17	0.072	27	0.2	0.112	27	4.659
50	22	Nandy 2013	Mating Success	Unstressed	22	Nandy, B., P. Chakraborty, V. Gupta, S. Z. Ali and N. G. Prasad	2013	Drosophila melanogaster	Fly	1	1	32	1	1	Not Blind	50	NO	29	M	NO	Indirect	0.613	0.073	1	0.835	0.098	28	0.889	0.074	28	4.659
50	22	Nandy 2013	Mating Success	Unstressed	22	Nandy, B., P. Chakraborty, V. Gupta, S. Z. Ali and N. G. Prasad	2013	Drosophila melanogaster	Fly	1	1	32	1	1	Not Blind	50	NO	31	M	NO	Indirect	-0.178	0.064	1	0.897	0.129	30	0.876	0.103	31	4.659
50	22	Nandy 2013	Mating Latency	Unstressed	22	Nandy, B., P. Chakraborty, V. Gupta, S. Z. Ali and N. G. Prasad	2013	Drosophila melanogaster	Fly	1	1	32	1	1	Not Blind	50	NO	145	M	YES	Indirect	0.159	0.014	-1	3.56	5.22	142	2.94	1.88	149	4.659
50	22	Nandy 2013	Mating Duration	Unstressed	22	Nandy, B., P. Chakraborty, V. Gupta, S. Z. Ali and N. G. Prasad	2013	Drosophila melanogaster	Fly	1	1	32	1	1	Not Blind	50	NO	145	M	YES	Ambiguous	-0.471	0.014	1	12.88	2.46	142	11.74	2.37	149	4.659
50	22	Nandy 2013	Mating Success	Unstressed	22	Nandy, B., P. Chakraborty, V. Gupta, S. Z. Ali and N. G. Prasad	2013	Drosophila melanogaster	Fly	1	1	32	1	1	Not Blind	50	NO	122	M	NO	Indirect	0.17	0.016	1	0.0543	0.0961	122	0.0771	0.163	122	4.659
50	22	Nandy 2013	Mating Success	Unstressed	22	Nandy, B., P. Chakraborty, V. Gupta, S. Z. Ali and N. G. Prasad	2013	Drosophila melanogaster	Fly	1	3	32	1	1	Not Blind	50	NO	27	M	NO	Indirect	0.868	0.079	1	0.17	0.072	27	0.254	0.114	27	4.659
50	22	Nandy 2013	Mating Success	Unstressed	22	Nandy, B., P. Chakraborty, V. Gupta, S. Z. Ali and N. G. Prasad	2013	Drosophila melanogaster	Fly	1	3	32	1	1	Not Blind	50	NO	29	M	NO	Indirect	0.66	0.073	1	0.835	0.098	28	0.892	0.07	30	4.659
50	22	Nandy 2013	Mating Success	Unstressed	22	Nandy, B., P. Chakraborty, V. Gupta, S. Z. Ali and N. G. Prasad	2013	Drosophila melanogaster	Fly	1	3	32	1	1	Not Blind	50	NO	31	M	NO	Indirect	0.031	0.064	1	0.897	0.129	30	0.901	0.129	31	4.659
50	22	Nandy 2013	Mating Latency	Unstressed	22	Nandy, B., P. Chakraborty, V. Gupta, S. Z. Ali and N. G. Prasad	2013	Drosophila melanogaster	Fly	1	3	32	1	1	Not Blind	50	NO	145	M	YES	Indirect	0.097	0.014	-1	3.56	5.22	142	3.12	3.69	143	4.659
50	22	Nandy 2013	Mating Duration	Unstressed	22	Nandy, B., P. Chakraborty, V. Gupta, S. Z. Ali and N. G. Prasad	2013	Drosophila melanogaster	Fly	1	3	32	1	1	Not Blind	50	NO	145	M	YES	Ambiguous	0.456	0.014	1	12.88	2.46	142	14.05	2.65	143	4.659
50	22	Nandy 2013	Mating Success	Unstressed	22	Nandy, B., P. Chakraborty, V. Gupta, S. Z. Ali and N. G. Prasad	2013	Drosophila melanogaster	Fly	1	3	32	1	1	Not Blind	50	NO	122	M	NO	Indirect	0.355	0.017	1	0.0543	0.0961	122	0.1023	0.165	121	4.659
50	22	Nandy 2013	Offspring Viability	Unstressed	22	Nandy, B., P. Chakraborty, V. Gupta, S. Z. Ali and N. G. Prasad	2013	Drosophila melanogaster	Fly	1	3	32	1	1	Not Blind	50	NO	1440	B	NO	Direct	0.088	0.001	1	0.87	0.341525987	1440	0.9	0.341525987	1440	4.659
50	22	Nandy 2013	Offspring Viability	Unstressed	22	Nandy, B., P. Chakraborty, V. Gupta, S. Z. Ali and N. G. Prasad	2013	Drosophila melanogaster	Fly	1	1	32	1	1	Not Blind	50	NO	1440	B	NO	Direct	-0.088	0.001	1	0.9	0.341525987	1440	0.87	0.341525987	1440	4.659
50	22	Nandy 2013	Offspring Viability	Unstressed	22	Nandy, B., P. Chakraborty, V. Gupta, S. Z. Ali and N. G. Prasad	2013	Drosophila melanogaster	Fly	1	3	32	1	1	Not Blind	50	NO	1440	B	NO	Direct	0	0.001	1	0.9	0.341525987	1440	0.9	0.341525987	1440	4.659
51	22	Nandy 2014	Body Size	Unstressed	22	Nandy, B., V. Gupta, N. Udaykumar, M. A. Samant, S. Sen and N. G. Prasad	2014	Drosophila melanogaster	Fly	1	3	32	1	1	Blind	45	NO	27	F	YES	Ambiguous	-0.089	0.072	1	0.283	0.012489996	27	0.282	0.010127394	27	4.612
51	22	Nandy 2014	Body Size	Unstressed	22	Nandy, B., V. Gupta, N. Udaykumar, M. A. Samant, S. Sen and N. G. Prasad	2014	Drosophila melanogaster	Fly	1	1	32	1	1	Blind	45	NO	27	F	YES	Ambiguous	-0.981	0.081	1	0.294351852	0.0103532	27	0.282666667	0.012489996	27	4.612
51	22	Nandy 2014	Body Size	Unstressed	22	Nandy, B., V. Gupta, N. Udaykumar, M. A. Samant, S. Sen and N. G. Prasad	2014	Drosophila melanogaster	Fly	1	3	32	1	1	Blind	45	NO	27	F	YES	Ambiguous	-1.183	0.085	1	0.294351852	0.0103532	27	0.282222222	0.010127394	27	4.612
51	22	Nandy 2014	Mating Frequency	Unstressed	22	Nandy, B., V. Gupta, N. Udaykumar, M. A. Samant, S. Sen and N. G. Prasad	2014	Drosophila melanogaster	Fly	1	3	32	1	1	Blind	45	NO	30	F	YES	Indirect	0.09	0.065	1	6.743952381	3.149229075	30	7.020079365	2.981648432	30	4.612
51	22	Nandy 2014	Mating Frequency	Unstressed	22	Nandy, B., V. Gupta, N. Udaykumar, M. A. Samant, S. Sen and N. G. Prasad	2014	Drosophila melanogaster	Fly	1	1	32	1	1	Blind	45	NO	30	F	YES	Indirect	-0.284	0.066	1	7.694023809	3.435371957	30	6.743952381	3.149229075	30	4.612
51	22	Nandy 2014	Mating Frequency	Unstressed	22	Nandy, B., V. Gupta, N. Udaykumar, M. A. Samant, S. Sen and N. G. Prasad	2014	Drosophila melanogaster	Fly	1	3	32	1	1	Blind	45	NO	30	F	YES	Indirect	-0.205	0.065	1	7.694023809	3.435371957	30	7.020079365	2.981648432	30	4.612
51	22	Nandy 2014	Female Reproductive Success	Unstressed	22	Nandy, B., V. Gupta, N. Udaykumar, M. A. Samant, S. Sen and N. G. Prasad	2014	Drosophila melanogaster	Fly	1	3	32	1	1	Blind	45	NO	29	F	NO	Direct	0.185	0.067	1	50.36637931	7.677434688	29	51.59859059	5.176310967	29	4.612
51	22	Nandy 2014	Female Reproductive Success	Unstressed	22	Nandy, B., V. Gupta, N. Udaykumar, M. A. Samant, S. Sen and N. G. Prasad	2014	Drosophila melanogaster	Fly	1	1	32	1	1	Blind	45	NO	29	F	NO	Direct	-0.89	0.075	1	56.14141156	4.700291806	28	50.36637931	7.677434688	29	4.612
51	22	Nandy 2014	Female Reproductive Success	Unstressed	22	Nandy, B., V. Gupta, N. Udaykumar, M. A. Samant, S. Sen and N. G. Prasad	2014	Drosophila melanogaster	Fly	1	3	32	1	1	Blind	45	NO	29	F	NO	Direct	-0.905	0.075	1	56.14141156	4.700291806	28	51.59859059	5.176310967	29	4.612
51	22	Nandy 2014	Female Reproductive Success	Stressed	22	Nandy, B., V. Gupta, N. Udaykumar, M. A. Samant, S. Sen and N. G. Prasad	2014	Drosophila melanogaster	Fly	1	3	32	1	1	Blind	45	NO	28	F	NO	Direct	0.771	0.076	1	47.95089286	7.079274923	28	52.61772487	4.541973107	27	4.612
51	22	Nandy 2014	Female Reproductive Success	Stressed	22	Nandy, B., V. Gupta, N. Udaykumar, M. A. Samant, S. Sen and N. G. Prasad	2014	Drosophila melanogaster	Fly	1	1	32	1	1	Blind	45	NO	28	F	NO	Direct	0.675	0.071	1	42.62083333	8.399153496	30	47.95089286	7.079274923	28	4.612
51	22	Nandy 2014	Female Reproductive Success	Stressed	22	Nandy, B., V. Gupta, N. Udaykumar, M. A. Samant, S. Sen and N. G. Prasad	2014	Drosophila melanogaster	Fly	1	3	32	1	1	Blind	45	NO	28	F	NO	Direct	1.439	0.087	1	42.62083333	8.399153496	30	52.61772487	4.541973107	27	4.612
51	22	Nandy 2014	Lifespan	Unstressed	22	Nandy, B., V. Gupta, N. Udaykumar, M. A. Samant, S. Sen and N. G. Prasad	2014	Drosophila melanogaster	Fly	1	3	32	1	1	Blind	45	NO	29	F	NO	Indirect	1.315	0.081	1	33.45583334	4.158680165	30	38.87569787	3.97174516	29	4.612
51	22	Nandy 2014	Lifespan	Unstressed	22	Nandy, B., V. Gupta, N. Udaykumar, M. A. Samant, S. Sen and N. G. Prasad	2014	Drosophila melanogaster	Fly	1	3	32	1	1	Blind	45	NO	27	F	NO	Indirect	0.041	0.067	1	33.27814626	4.554933015	28	33.45583334	4.158680165	30	4.612
51	22	Nandy 2014	Lifespan	Unstressed	22	Nandy, B., V. Gupta, N. Udaykumar, M. A. Samant, S. Sen and N. G. Prasad	2014	Drosophila melanogaster	Fly	1	1	32	1	1	Blind	45	NO	29	F	NO	Indirect	1.295	0.083	1	33.27814626	4.554933015	28	38.87569787	3.97174516	29	4.612
51	22	Nandy 2014	Lifespan	Unstressed	22	Nandy, B., V. Gupta, N. Udaykumar, M. A. Samant, S. Sen and N. G. Prasad	2014	Drosophila melanogaster	Fly	1	1	32	1	1	Blind	45	NO	27	F	NO	Indirect	0.189	0.074	1	56.25091429	5.837518883	25	57.21564626	4.206903687	28	4.612
51	22	Nandy 2014	Lifespan	Unstressed	22	Nandy, B., V. Gupta, N. Udaykumar, M. A. Samant, S. Sen and N. G. Prasad	2014	Drosophila melanogaster	Fly	1	3	32	1	1	Blind	45	NO	29	F	NO	Indirect	-0.699	0.078	1	60.13486394	5.12044456	28	56.25091429	5.837518883	25	4.612
51	22	Nandy 2014	Lifespan	Unstressed	22	Nandy, B., V. Gupta, N. Udaykumar, M. A. Samant, S. Sen and N. G. Prasad	2014	Drosophila melanogaster	Fly	1	3	32	1	1	Blind	45	NO	27	F	NO	Indirect	-0.612	0.073	1	60.13486394	5.12044456	28	57.21564626	4.206903687	28	4.612
52	27	Nelson 2013	Body Size	Unstressed	27	Nelson, A. C., K. E. Colson, S. Harmon and W. K. Potts	2013	Mus musculus	Mouse	15	0.5	30	1	1	Blind	3	YES	20	M	YES	Ambiguous	-0.831	0.201	1	NA	NA	NA	NA	NA	NA	3.407
52	27	Nelson 2013	Body Size	Unstressed	27	Nelson, A. C., K. E. Colson, S. Harmon and W. K. Potts	2013	Mus musculus	Mouse	15	0.5	30	1	1	Blind	3	YES	20	F	YES	Ambiguous	-0.831	0.201	1	NA	NA	NA	NA	NA	NA	3.407
52	27	Nelson 2013	Male Attractiveness	Unstressed	27	Nelson, A. C., K. E. Colson, S. Harmon and W. K. Potts	2013	Mus musculus	Mouse	15	0.5	30	1	1	Blind	3	YES	20	M	YES	Ambiguous	1.999	0.283	1	0.385	0.109	10	0.621	0.117	10	3.407
52	27	Nelson 2013	Male Reproductive Success	Unstressed	27	Nelson, A. C., K. E. Colson, S. Harmon and W. K. Potts	2013	Mus musculus	Mouse	15	0.5	30	1	1	Blind	2	YES	100	M	YES	Ambiguous	0.415	0.04	1	NA	NA	NA	NA	NA	NA	3.407
52	27	Nelson 2013	Female Reproductive Success	Unstressed	27	Nelson, A. C., K. E. Colson, S. Harmon and W. K. Potts	2013	Mus musculus	Mouse	15	0.5	30	1	1	Blind	2	YES	200	F	NO	Direct	-0.118	0.02	1	NA	NA	NA	NA	NA	NA	3.407
52	27	Nelson 2013	Male Reproductive Success	Stressed	27	Nelson, A. C., K. E. Colson, S. Harmon and W. K. Potts	2013	Mus musculus	Mouse	15	0.5	30	1	1	Blind	2	YES	12	M	YES	Ambiguous	0.835	0.313	1	4.53	3.5	6	9.54	7.01	6	3.407
52	27	Nelson 2013	Male Reproductive Success	Unstressed	27	Nelson, A. C., K. E. Colson, S. Harmon and W. K. Potts	2013	Mus musculus	Mouse	15	0.5	30	1	1	Blind	2	YES	12	M	YES	Ambiguous	0.849	0.314	1	13.5	11.57	6	23.18	9.35	6	3.407
52	27	Nelson 2013	Offspring Viability	Unstressed	27	Nelson, A. C., K. E. Colson, S. Harmon and W. K. Potts	2013	Mus musculus	Mouse	15	0.5	30	1	1	Blind	2	YES	100	M	NO	Direct	-0.304	0.041	1	NA	NA	NA	NA	NA	NA	3.407
53	23	Partridge 1980	Offspring Viability	Unstressed	23	Partridge, L.	1980	Drosophila melanogaster	Fly	100	1	200	1	1	Not Blind	1	YES	41	B	NO	Direct	0.773	0.103	1	48.9	2.949576241	18	51.1	2.664582519	23	NA
53	23	Partridge 1980	Offspring Viability	Unstressed	23	Partridge, L.	1980	Drosophila melanogaster	Fly	100	1	200	1	1	Not Blind	1	YES	35	B	NO	Direct	0.874	0.125	1	48.1	2.408318916	14	49.8	1.483239697	21	NA
53	23	Partridge 1980	Offspring Viability	Unstressed	23	Partridge, L.	1980	Drosophila melanogaster	Fly	100	1	200	1	1	Not Blind	1	YES	60	B	NO	Direct	0.707	0.069	1	49.44	1.414213562	32	50.45	1.414213562	28	NA
54	31	Pelabon 2014	Body Size	Unstressed	31	Pelabon, C., L. K. Larsen, G. H. Bolstad, A. Viken, I. A. Fleming and G. Rosenqvist	2014	Poecilia reticulata	Guppy	10	1	20	1	1	Not Blind	9	YES	171	F	YES	Ambiguous	0.08	0.023	1	25	4.382693236	80	25.36	4.578908167	91	3.232
54	31	Pelabon 2014	Body Size	Unstressed	31	Pelabon, C., L. K. Larsen, G. H. Bolstad, A. Viken, I. A. Fleming and G. Rosenqvist	2014	Poecilia reticulata	Guppy	10	1	20	1	1	Not Blind	9	YES	284	M	YES	Ambiguous	0.019	0.014	1	16.18	1.609918239	127	16.21	1.598209705	157	3.232
54	31	Pelabon 2014	Male Attractiveness	Unstressed	31	Pelabon, C., L. K. Larsen, G. H. Bolstad, A. Viken, I. A. Fleming and G. Rosenqvist	2014	Poecilia reticulata	Guppy	10	1	20	1	1	Not Blind	9	YES	284	M	YES	Ambiguous	0.12	0.014	1	1.59	0.862456199	127	1.7	0.958925823	157	3.232
54	31	Pelabon 2014	Male Attractiveness	Unstressed	31	Pelabon, C., L. K. Larsen, G. H. Bolstad, A. Viken, I. A. Fleming and G. Rosenqvist	2014	Poecilia reticulata	Guppy	10	1	20	1	1	Not Blind	9	YES	284	M	YES	Ambiguous	0	0.014	1	3.13	0.1437427	127	3.13	0.127856776	157	3.232
54	31	Pelabon 2014	Male Attractiveness	Unstressed	31	Pelabon, C., L. K. Larsen, G. H. Bolstad, A. Viken, I. A. Fleming and G. Rosenqvist	2014	Poecilia reticulata	Guppy	10	1	20	1	1	Not Blind	9	YES	284	M	YES	Ambiguous	0.193	0.014	1	0.16	0.862456199	127	0.33	0.894997435	157	3.232
54	31	Pelabon 2014	Male Attractiveness	Unstressed	31	Pelabon, C., L. K. Larsen, G. H. Bolstad, A. Viken, I. A. Fleming and G. Rosenqvist	2014	Poecilia reticulata	Guppy	10	1	20	1	1	Not Blind	9	YES	284	M	YES	Ambiguous	0.055	0.014	1	150.89	7.905848493	127	151.34	8.290026744	157	3.232
54	31	Pelabon 2014	Female Reproductive Success	Unstressed	31	Pelabon, C., L. K. Larsen, G. H. Bolstad, A. Viken, I. A. Fleming and G. Rosenqvist	2014	Poecilia reticulata	Guppy	10	1	20	1	1	Not Blind	9	YES	174	F	NO	Direct	-0.277	0.023	1	1.59	0.724486025	80	1.382	0.765933417	94	3.232
54	31	Pelabon 2014	Offspring Viability	Unstressed	31	Pelabon, C., L. K. Larsen, G. H. Bolstad, A. Viken, I. A. Fleming and G. Rosenqvist	2014	Poecilia reticulata	Guppy	10	1	20	1	1	Not Blind	9	YES	173	F	YES	Direct	0.621	0.024	1	6.94	0.599266218	80	7.32	0.617193649	93	3.232
54	31	Pelabon 2014	Offspring Viability	Unstressed	31	Pelabon, C., L. K. Larsen, G. H. Bolstad, A. Viken, I. A. Fleming and G. Rosenqvist	2014	Poecilia reticulata	Guppy	10	1	20	1	1	Not Blind	9	YES	145	F	NO	Direct	0.01	0.027	1	3.32	2.819521236	73	3.35	2.969848481	72	3.232
55	24	Pitnick 2001a	Body Size	Unstressed	24	Pitnick, S., W. D. Brown and G. T. Miller	2001	Drosophila melanogaster	Fly	2	3	4	1	1	Not Blind	84	YES	228	F	YES	Ambiguous	0.973	0.02	1	0.879	0.042708313	114	0.921	0.042708313	114	NA
55	24	Pitnick 2001a	Body Size	Unstressed	24	Pitnick, S., W. D. Brown and G. T. Miller	2001	Drosophila melanogaster	Fly	2	3	4	1	1	Not Blind	84	YES	234	F	YES	Ambiguous	0.763	0.018	1	0.895	0.043266615	117	0.924	0.032449961	117	NA
55	24	Pitnick 2001a	Female Reproductive Success	Unstressed	24	Pitnick, S., W. D. Brown and G. T. Miller	2001	Drosophila melanogaster	Fly	2	3	4	1	1	Not Blind	84	YES	230	F	NO	Direct	-0.363	0.018	1	129.1	80.42853971	115	99	84.71806183	115	NA
55	24	Pitnick 2001a	Female Reproductive Success	Unstressed	24	Pitnick, S., W. D. Brown and G. T. Miller	2001	Drosophila melanogaster	Fly	2	3	4	1	1	Not Blind	84	YES	236	F	NO	Direct	-0.246	0.017	1	122	86.90224393	118	101.2	81.47085368	118	NA
56	24	Pitnick 2001b	Body Size	Unstressed	24	Pitnick, S., G. T. Miller, J. Reagan and B. Holland	2001	Drosophila melanogaster	Fly	2	3	4	1	1	Blind	61	YES	100	M	YES	Ambiguous	2.115	0.062	1	233.13	16.94	50	270.83	18.41	50	NA
56	24	Pitnick 2001b	Body Size	Unstressed	24	Pitnick, S., G. T. Miller, J. Reagan and B. Holland	2001	Drosophila melanogaster	Fly	2	3	4	1	1	Blind	61	YES	100	M	YES	Ambiguous	1.346	0.048	1	211.67	19.89	50	237.19	17.68	50	NA
56	24	Pitnick 2001b	Ejaculate Quality and Production	Unstressed	24	Pitnick, S., G. T. Miller, J. Reagan and B. Holland	2001	Drosophila melanogaster	Fly	2	3	4	1	1	Blind	61	YES	100	M	NO	Indirect	2.886	0.081	1	8.730769231	1.541	50	13.75641026	1.903749026	50	NA
56	24	Pitnick 2001b	Ejaculate Quality and Production	Unstressed	24	Pitnick, S., G. T. Miller, J. Reagan and B. Holland	2001	Drosophila melanogaster	Fly	2	3	4	1	1	Blind	61	YES	100	M	NO	Indirect	0.596	0.041	1	7.782051282	2.266367888	50	9.08974359	2.085058457	50	NA
56	24	Pitnick 2001b	Ejaculate Quality and Production	Unstressed	24	Pitnick, S., G. T. Miller, J. Reagan and B. Holland	2001	Drosophila melanogaster	Fly	2	3	4	1	1	Blind	61	YES	30	M	NO	Indirect	1.069	0.145	1	25.57239513	4.465198662	15	30.46008119	4.40230854	15	NA
56	24	Pitnick 2001b	Ejaculate Quality and Production	Unstressed	24	Pitnick, S., G. T. Miller, J. Reagan and B. Holland	2001	Drosophila melanogaster	Fly	2	3	4	1	1	Blind	61	YES	30	M	NO	Indirect	1.484	0.163	1	27.47225981	3.333176466	15	32.97699594	3.899187564	15	NA
56	24	Pitnick 2001b	Ejaculate Quality and Production	Unstressed	24	Pitnick, S., G. T. Miller, J. Reagan and B. Holland	2001	Drosophila melanogaster	Fly	2	3	4	1	1	Blind	81	YES	30	M	NO	Indirect	0.175	0.127	1	177.4228571	4.249216014	15	178.16	3.983640013	15	NA
56	24	Pitnick 2001b	Ejaculate Quality and Production	Unstressed	24	Pitnick, S., G. T. Miller, J. Reagan and B. Holland	2001	Drosophila melanogaster	Fly	2	3	4	1	1	Blind	81	YES	30	M	NO	Indirect	-1.448	0.161	1	179.7885714	3.186912011	15	174.8857143	3.386094011	15	NA
56	24	Pitnick 2001b	Mating Success	Unstressed	24	Pitnick, S., G. T. Miller, J. Reagan and B. Holland	2001	Drosophila melanogaster	Fly	2	3	4	1	1	Blind	81	YES	178	M	NO	Indirect	0.015	0.022	1	NA	NA	NA	NA	NA	NA	NA
56	24	Pitnick 2001b	Mating Success	Unstressed	24	Pitnick, S., G. T. Miller, J. Reagan and B. Holland	2001	Drosophila melanogaster	Fly	2	3	4	1	1	Blind	81	YES	180	M	NO	Indirect	0.148	0.022	1	NA	NA	NA	NA	NA	NA	NA
56	24	Pitnick 2001b	Male Reproductive Success	Unstressed	24	Pitnick, S., G. T. Miller, J. Reagan and B. Holland	2001	Drosophila melanogaster	Fly	2	3	4	1	1	Blind	66	YES	140	M	YES	Ambiguous	-0.436	0.029	1	NA	NA	NA	NA	NA	NA	NA
56	24	Pitnick 2001b	Male Reproductive Success	Unstressed	24	Pitnick, S., G. T. Miller, J. Reagan and B. Holland	2001	Drosophila melanogaster	Fly	2	3	4	1	1	Blind	38	YES	315	M	YES	Ambiguous	0.022	0.014	1	0.587858117	0.367382595	112	0.597680764	0.483722623	203	NA
56	24	Pitnick 2001b	Male Reproductive Success	Unstressed	24	Pitnick, S., G. T. Miller, J. Reagan and B. Holland	2001	Drosophila melanogaster	Fly	2	3	4	1	1	Blind	38	YES	344	M	YES	Ambiguous	0.327	0.012	1	0.450341064	0.417016546	162	0.59686221	0.475486305	182	NA
57	32	Plesnar-Bielak 2011	Offspring Viability	Stressed	32	Plesnar, A., M. Konior and J. Radwan	2011	Rhizoglyphus robini	Mite	1	1	10	1	1	Not Blind	2	NO	80	M	NO	Direct	0.06	0.049	1	0.77	0.17	40	0.78	0.16	40	1.029
57	32	Plesnar-Bielak 2011	Offspring Viability	Unstressed	32	Plesnar, A., M. Konior and J. Radwan	2011	Rhizoglyphus robini	Mite	1	1	10	1	1	Not Blind	2	NO	80	M	NO	Direct	-0.094	0.049	1	0.95	0.11	40	0.94	0.1	40	1.029
58	32	Plesnar-Bielak 2012	Female Reproductive Success	Stressed	32	Plesnar-Bielak, A., A. M. Skrzynecka, Z. M. Prokop and J. Radwan	2012	Rhizoglyphus robini	Mite	20	1	40	1	1	Not Blind	14	YES	60	F	NO	Direct	1.504	0.127	1	31.09090909	15.1950949	11	92.85714286	43.41610684	49	5.683
58	32	Plesnar-Bielak 2012	Female Reproductive Success	Unstressed	32	Plesnar-Bielak, A., A. M. Skrzynecka, Z. M. Prokop and J. Radwan	2012	Rhizoglyphus robini	Mite	20	1	40	1	1	Not Blind	14	YES	95	F	NO	Direct	0.174	0.038	1	134.5	48.30003744	48	143.1428571	49.84099392	56	5.683
58	32	Plesnar-Bielak 2012	Female Reproductive Success	Stressed	32	Plesnar-Bielak, A., A. M. Skrzynecka, Z. M. Prokop and J. Radwan	2012	Rhizoglyphus robini	Mite	20	1	40	1	1	Not Blind	14	YES	104	F	NO	Direct	1.171	0.071	1	NA	NA	NA	NA	NA	NA	5.683
58	32	Plesnar-Bielak 2012	Female Reproductive Success	Unstressed	32	Plesnar-Bielak, A., A. M. Skrzynecka, Z. M. Prokop and J. Radwan	2012	Rhizoglyphus robini	Mite	20	1	40	1	1	Not Blind	14	YES	117	F	NO	Direct	0.526	0.12	1	NA	NA	NA	NA	NA	NA	5.683
58	32	Plesnar-Bielak 2012	Extinction Rate	Stressed	32	Plesnar-Bielak, A., A. M. Skrzynecka, Z. M. Prokop and J. Radwan	2012	Rhizoglyphus robini	Mite	20	1	40	1	1	Not Blind	14	YES	11	B	NO	Direct	1.51	0.74	1	NA	NA	NA	NA	NA	NA	5.683
59	13	Power 2014	Female Reproductive Success	Stressed	13	Power, D. J. and L. Holman	2014	Callosobruchus maculatus	Beetle	1.5	2	3	0	1	Not Blind	5	YES	32	F	NO	Direct	1.331	0.148	1	741	154.432121	18	948	147.7954668	14	2.747
59	13	Power 2014	Female Reproductive Success	Stressed	13	Power, D. J. and L. Holman	2014	Callosobruchus maculatus	Beetle	1.5	2	3	0	1	Not Blind	5	YES	32	F	NO	Direct	1.339	0.149	1	37	7.636753237	18	47.4	7.483314774	14	2.747
59	13	Power 2014	Female Reproductive Success	Unstressed	13	Power, D. J. and L. Holman	2014	Callosobruchus maculatus	Beetle	1.5	2	3	0	1	Not Blind	5	YES	36	F	NO	Direct	1.242	0.128	1	602	143.8255193	18	752	84.85281374	18	2.747
59	13	Power 2014	Female Reproductive Success	Unstressed	13	Power, D. J. and L. Holman	2014	Callosobruchus maculatus	Beetle	1.5	2	3	0	1	Not Blind	5	YES	36	F	NO	Direct	1.24	0.128	1	30.1	7.212489168	18	37.6	4.242640687	18	2.747
59	13	Power 2014	Offspring Viability	Stressed	13	Power, D. J. and L. Holman	2014	Callosobruchus maculatus	Beetle	1.5	2	3	0	1	Not Blind	5	YES	32	F	NO	Direct	1.465	0.154	1	765	156.9777054	18	978	118.9847049	14	2.747
59	13	Power 2014	Offspring Viability	Stressed	13	Power, D. J. and L. Holman	2014	Callosobruchus maculatus	Beetle	1.5	2	3	0	1	Not Blind	5	YES	32	F	NO	Direct	1.428	0.153	1	38.3	8.061017306	18	48.9	5.986651819	14	2.747
59	13	Power 2014	Offspring Viability	Stressed	13	Power, D. J. and L. Holman	2014	Callosobruchus maculatus	Beetle	1.5	2	3	0	1	Not Blind	5	YES	32	B	NO	Direct	1.017	0.137	1	70.4	9.75807358	18	79.1	5.986651819	14	2.747
59	13	Power 2014	Offspring Viability	Unstressed	13	Power, D. J. and L. Holman	2014	Callosobruchus maculatus	Beetle	1.5	2	3	0	1	Not Blind	5	YES	36	F	NO	Direct	1.194	0.126	1	674	181.5850214	18	852	97.5807358	18	2.747
59	13	Power 2014	Offspring Viability	Unstressed	13	Power, D. J. and L. Holman	2014	Callosobruchus maculatus	Beetle	1.5	2	3	0	1	Not Blind	5	YES	36	F	NO	Direct	1.223	0.127	1	33.7	8.909545443	18	42.6	4.666904756	18	2.747
59	13	Power 2014	Offspring Viability	Unstressed	13	Power, D. J. and L. Holman	2014	Callosobruchus maculatus	Beetle	1.5	2	3	0	1	Not Blind	5	YES	36	B	NO	Direct	1.05	0.122	1	73	7.636753237	18	79.8	4.666904756	18	2.747
60	13	Power 2015	Female Reproductive Success	Unstressed	13	Power, D. J. and L. Holman	2015	Callosobruchus maculatus	Beetle	2	3	4	1	0	Blind	3	YES	39	F	NO	Direct	0.16	0.099	1	39.45	15.05594829	20	41.73684211	12.74468127	19	2.747
60	13	Power 2015	Offspring Viability	Unstressed	13	Power, D. J. and L. Holman	2015	Callosobruchus maculatus	Beetle	2	3	4	1	0	Blind	3	YES	39	F	NO	Direct	-0.396	0.1	1	0.609166667	0.170094143	20	0.542501415	0.155709242	19	2.747
61	25	Promislow 1998	Body Size	Unstressed	25	Promislow, D. E. L., E. A. Smith and L. Pearse	1998	Drosophila melanogaster	Fly	3	5	6	1	1	Not Blind	13	YES	150	M	YES	Ambiguous	0.1	0.026	1	-0.0125	0.26	75	0.0168	0.319	75	9.821
61	25	Promislow 1998	Body Size	Unstressed	25	Promislow, D. E. L., E. A. Smith and L. Pearse	1998	Drosophila melanogaster	Fly	3	5	6	1	1	Not Blind	13	YES	150	F	YES	Ambiguous	-0.449	0.027	1	0.095	0.175	75	-0.087	0.543	75	9.821
61	25	Promislow 1998	Offspring Viability	Unstressed	25	Promislow, D. E. L., E. A. Smith and L. Pearse	1998	Drosophila melanogaster	Fly	3	5	6	1	1	Not Blind	17	YES	10182	B	NO	Direct	0.006	0.001	1	NA	NA	NA	NA	NA	NA	9.821
62	32	Radwan 2004a	Offspring Viability	Stressed	32	Radwan, J.	2004	Rhizoglyphus robini	Mite	5	1	10	1	1	Not Blind	2	YES	50	B	NO	Direct	0.739	0.118	1	42.11	32.87	39	65.39	22.69	11	3.914
63	32	Radwan 2004b	Female Reproductive Success	Unstressed	32	Radwan, J., J. Unrug, K. Sigorska and K. Gawronska	2004	Rhizoglyphus robini	Mite	5	1	10	1	1	Not Blind	11	YES	92	F	NO	Direct	-0.142	0.043	1	112.7	25.16244424	46	108.7	30.31701502	46	2.893
63	32	Radwan 2004b	Male Reproductive Success	Unstressed	32	Radwan, J., J. Unrug, K. Sigorska and K. Gawronska	2004	Rhizoglyphus robini	Mite	5	1	10	1	1	Not Blind	11	YES	66	M	YES	Ambiguous	-0.123	0.059	1	0.617	0.718070331	33	0.543	0.442331324	33	2.893
63	32	Radwan 2004b	Offspring Viability	Unstressed	32	Radwan, J., J. Unrug, K. Sigorska and K. Gawronska	2004	Rhizoglyphus robini	Mite	5	1	10	1	1	Not Blind	11	YES	106	B	NO	Direct	0.106	0.037	1	0.703	0.196562967	53	0.761	0.742571209	53	2.893
63	32	Radwan 2004b	Lifespan	Unstressed	32	Radwan, J., J. Unrug, K. Sigorska and K. Gawronska	2004	Rhizoglyphus robini	Mite	5	1	10	1	1	Not Blind	11	YES	90	F	NO	Indirect	-0.085	0.044	1	25.37	21.19792443	45	23.74	16.43509963	45	2.893
64	34	Rundle 2006	Both Reproductive Success	Stressed	34	Rundle, H. D., S. F. Chenoweth and M. W. Blows	2006	Drosophila serrata	Fly	55	1	110	1	1	Not Blind	16	YES	552	B	NO	Direct	-0.067	0.007	1	30.41	40.52	276	27.68	40.52	276	4.292
64	34	Rundle 2006	Both Reproductive Success	Unstressed	34	Rundle, H. D., S. F. Chenoweth and M. W. Blows	2006	Drosophila serrata	Fly	55	1	110	1	1	Not Blind	16	YES	552	B	NO	Direct	-0.028	0.007	1	19.57	23.56	276	18.83	28.27	276	4.292
66	37	Simmons 2008	Ejaculate Quality and Production	Unstressed	37	Simmons, L. W. and F. Garcia-Gonzalez	2008	Onthophagus taurus	Beetle	10	1	20	1	1	Not Blind	20	YES	88	M	NO	Indirect	0.918	0.049	1	2.13	0.596992462	44	2.6	0.397994975	44	4.737
66	37	Simmons 2008	Body Condition	Unstressed	37	Simmons, L. W. and F. Garcia-Gonzalez	2008	Onthophagus taurus	Beetle	10	1	20	1	1	Not Blind	20	YES	88	M	NO	Indirect	-0.727	0.048	1	NA	NA	NA	NA	NA	NA	4.737
67	32	Tilszer 2006	Early Fecundity	Unstressed	32	Tilszer, M., K. Antoszczyk, N. Salek, E. Zajac and J. Radwan	2006	Rhizoglyphus robini	Mite	5	1	10	1	1	Not Blind	37	YES	120	F	YES	Ambiguous	0.205	0.033	1	86.7	40.2790268	60	95.5	44.92660682	60	4.292
67	32	Tilszer 2006	Early Fecundity	Unstressed	32	Tilszer, M., K. Antoszczyk, N. Salek, E. Zajac and J. Radwan	2006	Rhizoglyphus robini	Mite	5	1	10	1	1	Not Blind	37	YES	120	F	YES	Ambiguous	0.259	0.033	1	90.7	52.67257351	60	102.4	35.63144679	60	4.292
67	32	Tilszer 2006	Mating Success	Unstressed	32	Tilszer, M., K. Antoszczyk, N. Salek, E. Zajac and J. Radwan	2006	Rhizoglyphus robini	Mite	5	1	10	1	1	Not Blind	37	YES	120	M	NO	Indirect	1.768	0.046	1	0.431	0.100697567	60	0.617	0.108443534	60	4.292
67	32	Tilszer 2006	Mating Success	Unstressed	32	Tilszer, M., K. Antoszczyk, N. Salek, E. Zajac and J. Radwan	2006	Rhizoglyphus robini	Mite	5	1	10	1	1	Not Blind	37	YES	120	M	NO	Indirect	0.282	0.033	1	0.476	0.565455569	60	0.634	0.549963635	60	4.292
67	32	Tilszer 2006	Female Reproductive Success	Unstressed	32	Tilszer, M., K. Antoszczyk, N. Salek, E. Zajac and J. Radwan	2006	Rhizoglyphus robini	Mite	5	1	10	1	1	Not Blind	37	YES	120	F	NO	Direct	0.022	0.033	1	284.3	105.345147	60	286.8	120.8370804	60	4.292
67	32	Tilszer 2006	Female Reproductive Success	Unstressed	32	Tilszer, M., K. Antoszczyk, N. Salek, E. Zajac and J. Radwan	2006	Rhizoglyphus robini	Mite	5	1	10	1	1	Not Blind	37	YES	120	F	NO	Direct	0.123	0.033	1	278	61.19313687	60	284.4	39.50443013	60	4.292
67	32	Tilszer 2006	Offspring Viability	Unstressed	32	Tilszer, M., K. Antoszczyk, N. Salek, E. Zajac and J. Radwan	2006	Rhizoglyphus robini	Mite	5	1	10	1	1	Not Blind	37	YES	42	F	NO	Direct	-0.287	0.093	1	97.8	0.458257569	21	97.5	1.374772708	21	4.292
67	32	Tilszer 2006	Offspring Viability	Unstressed	32	Tilszer, M., K. Antoszczyk, N. Salek, E. Zajac and J. Radwan	2006	Rhizoglyphus robini	Mite	5	1	10	1	1	Not Blind	37	YES	42	F	NO	Direct	-0.199	0.092	1	97.4	0.916515139	21	96.6	5.499090834	21	4.292
68	12	van Lieshout 2014	Behavioural Plasticity	Unstressed	12	van Lieshout, E., K. B. McNamara and L. W. Simmons	2014	Callosobruchus maculatus	Beetle	1	2	120	1	1	Not Blind	11	NO	99	F	YES	Ambiguous	-0.018	0.04	1	285.42	196.1144075	50	282.244898	155.8838417	49	4.612
68	12	van Lieshout 2014	Behavioural Plasticity	Unstressed	12	van Lieshout, E., K. B. McNamara and L. W. Simmons	2014	Callosobruchus maculatus	Beetle	1	2	120	1	1	Not Blind	11	NO	98	F	YES	Ambiguous	-0.132	0.04	1	393.4166667	153.0849901	48	371.18	179.6165633	50	4.612
68	12	van Lieshout 2014	Body Size	Unstressed	12	van Lieshout, E., K. B. McNamara and L. W. Simmons	2014	Callosobruchus maculatus	Beetle	1	2	120	1	1	Not Blind	11	NO	99	M	YES	Ambiguous	0.155	0.04	1	3.42533	0.553322455	50	3.513289796	0.470292518	49	4.612
68	12	van Lieshout 2014	Body Size	Unstressed	12	van Lieshout, E., K. B. McNamara and L. W. Simmons	2014	Callosobruchus maculatus	Beetle	1	2	120	1	1	Not Blind	11	NO	98	F	YES	Ambiguous	0.259	0.041	1	4.462302083	0.676082787	48	4.629506	0.620870018	50	4.612
68	12	van Lieshout 2014	Ejaculate Quality and Production	Unstressed	12	van Lieshout, E., K. B. McNamara and L. W. Simmons	2014	Callosobruchus maculatus	Beetle	1	2	120	1	1	Not Blind	11	NO	99	M	NO	Indirect	0.116	0.04	1	0.200742	0.058590572	50	0.207566327	0.064867813	49	4.612
68	12	van Lieshout 2014	Ejaculate Quality and Production	Unstressed	12	van Lieshout, E., K. B. McNamara and L. W. Simmons	2014	Callosobruchus maculatus	Beetle	1	2	120	1	1	Not Blind	11	NO	98	M	NO	Indirect	-0.022	0.04	1	0.166854167	0.052380408	48	0.166325	0.043364835	50	4.612
68	12	van Lieshout 2014	Mating Latency	Unstressed	12	van Lieshout, E., K. B. McNamara and L. W. Simmons	2014	Callosobruchus maculatus	Beetle	1	2	120	1	1	Not Blind	11	NO	99	M	YES	Indirect	0.084	0.04	-1	49.2	73.20393655	50	44.18367347	40.48748442	49	4.612
68	12	van Lieshout 2014	Mating Latency	Unstressed	12	van Lieshout, E., K. B. McNamara and L. W. Simmons	2014	Callosobruchus maculatus	Beetle	1	2	120	1	1	Not Blind	11	NO	98	F	YES	Indirect	-0.105	0.04	1	69.64583333	86.19929643	48	61.42	68.27647576	50	4.612
68	12	van Lieshout 2014	Immunity	Unstressed	12	van Lieshout, E., K. B. McNamara and L. W. Simmons	2014	Callosobruchus maculatus	Beetle	1	2	120	1	1	Not Blind	11	NO	96	M	NO	Ambiguous	-0.373	0.042	1	12.792	0.335	49	12.678	0.258	47	4.612
68	12	van Lieshout 2014	Immunity	Unstressed	12	van Lieshout, E., K. B. McNamara and L. W. Simmons	2014	Callosobruchus maculatus	Beetle	1	2	120	1	1	Not Blind	11	NO	94	F	NO	Ambiguous	-0.564	0.044	1	12.976	0.24	47	12.853	0.188	47	4.612
68	12	van Lieshout 2014	Mating Duration	Unstressed	12	van Lieshout, E., K. B. McNamara and L. W. Simmons	2014	Callosobruchus maculatus	Beetle	1	2	120	1	1	Not Blind	11	NO	99	M	YES	Ambiguous	0.029	0.04	1	565.1	277.6167708	50	572.755102	244.4586307	49	4.612
68	12	van Lieshout 2014	Mating Duration	Unstressed	12	van Lieshout, E., K. B. McNamara and L. W. Simmons	2014	Callosobruchus maculatus	Beetle	1	2	120	1	1	Not Blind	11	NO	98	F	YES	Ambiguous	-0.354	0.041	1	616.3958333	261.4579206	48	530.84	217.4206268	50	4.612
69	26	Wigby 2004	Mating Frequency	Unstressed	26	Wigby, S. and T. Chapman	2004	Drosophila melanogaster	Fly	1	3	100	1	1	Not Blind	31	NO	180	F	YES	Indirect	0.236	0.011	1	0.3	0.536656315	180	0.67	2.146625258	180	3.719
69	26	Wigby 2004	Mating Frequency	Unstressed	26	Wigby, S. and T. Chapman	2004	Drosophila melanogaster	Fly	1	3	100	1	1	Not Blind	33	NO	900	M	YES	Indirect	0.161	0.002	1	0.039	0.09	900	0.065	0.21	900	3.719
69	26	Wigby 2004	Mating Frequency	Unstressed	26	Wigby, S. and T. Chapman	2004	Drosophila melanogaster	Fly	1	1	100	1	1	Not Blind	31	NO	180	F	YES	Indirect	0.178	0.011	1	0.23	0.134164079	180	0.3	0.536656315	180	3.719
69	26	Wigby 2004	Mating Frequency	Unstressed	26	Wigby, S. and T. Chapman	2004	Drosophila melanogaster	Fly	1	1	100	1	1	Not Blind	33	NO	900	M	YES	Indirect	0.783	0.007	1	0.053	0.24	900	0.23	0.134164079	180	3.719
69	26	Wigby 2004	Mating Frequency	Unstressed	26	Wigby, S. and T. Chapman	2004	Drosophila melanogaster	Fly	1	3	100	1	1	Not Blind	31	NO	180	F	YES	Indirect	0.288	0.011	1	0.23	0.134164079	180	0.67	2.146625258	180	3.719
69	26	Wigby 2004	Mating Frequency	Unstressed	26	Wigby, S. and T. Chapman	2004	Drosophila melanogaster	Fly	1	3	100	1	1	Not Blind	33	NO	900	M	YES	Indirect	0.053	0.002	1	0.053	0.24	900	0.065	0.21	900	3.719
69	26	Wigby 2004	Female Reproductive Success	Unstressed	26	Wigby, S. and T. Chapman	2004	Drosophila melanogaster	Fly	1	3	100	1	1	Not Blind	22	NO	15	F	NO	Direct	0.009	0.126	1	91	68.9050989	15	91.5	35.88807234	15	3.719
69	26	Wigby 2004	Female Reproductive Success	Unstressed	26	Wigby, S. and T. Chapman	2004	Drosophila melanogaster	Fly	1	3	100	1	1	Not Blind	22	NO	15	F	NO	Direct	-0.235	0.127	1	83	54.54986996	15	68	68.9050989	15	3.719
69	26	Wigby 2004	Female Reproductive Success	Unstressed	26	Wigby, S. and T. Chapman	2004	Drosophila melanogaster	Fly	1	3	100	1	1	Not Blind	22	NO	15	F	NO	Direct	-0.259	0.127	1	98	54.54986996	15	81	71.77614468	15	3.719
69	26	Wigby 2004	Female Reproductive Success	Unstressed	26	Wigby, S. and T. Chapman	2004	Drosophila melanogaster	Fly	1	3	100	1	1	Not Blind	22	NO	15	F	NO	Direct	-0.094	0.126	1	90.5	49.52553983	15	86	43.06568681	15	3.719
69	26	Wigby 2004	Female Reproductive Success	Unstressed	26	Wigby, S. and T. Chapman	2004	Drosophila melanogaster	Fly	1	3	100	1	1	Not Blind	22	NO	15	F	NO	Direct	0.119	0.126	1	76	85.41361217	15	84.5	48.80777838	15	3.719
69	26	Wigby 2004	Female Reproductive Success	Unstressed	26	Wigby, S. and T. Chapman	2004	Drosophila melanogaster	Fly	1	3	100	1	1	Not Blind	22	NO	15	F	NO	Direct	-0.397	0.129	1	96.5	68.9050989	15	73.5	40.19464102	15	3.719
69	26	Wigby 2004	Female Reproductive Success	Unstressed	26	Wigby, S. and T. Chapman	2004	Drosophila melanogaster	Fly	1	1	100	1	1	Not Blind	22	NO	15	F	NO	Direct	0.057	0.126	1	88	22.9683663	15	91	68.9050989	15	3.719
69	26	Wigby 2004	Female Reproductive Success	Unstressed	26	Wigby, S. and T. Chapman	2004	Drosophila melanogaster	Fly	1	1	100	1	1	Not Blind	22	NO	15	F	NO	Direct	-0.201	0.127	1	92	28.71045787	15	83	54.54986996	15	3.719
69	26	Wigby 2004	Female Reproductive Success	Unstressed	26	Wigby, S. and T. Chapman	2004	Drosophila melanogaster	Fly	1	1	100	1	1	Not Blind	22	NO	15	F	NO	Direct	0.132	0.127	1	88	89.00241941	15	98	54.54986996	15	3.719
69	26	Wigby 2004	Female Reproductive Success	Unstressed	26	Wigby, S. and T. Chapman	2004	Drosophila melanogaster	Fly	1	1	100	1	1	Not Blind	22	NO	15	F	NO	Direct	-0.006	0.126	1	91	114.8418315	15	90.5	49.52553983	15	3.719
69	26	Wigby 2004	Female Reproductive Success	Unstressed	26	Wigby, S. and T. Chapman	2004	Drosophila melanogaster	Fly	1	1	100	1	1	Not Blind	22	NO	15	F	NO	Direct	-0.171	0.127	1	89	60.29196153	15	76	85.41361217	15	3.719
69	26	Wigby 2004	Female Reproductive Success	Unstressed	26	Wigby, S. and T. Chapman	2004	Drosophila melanogaster	Fly	1	1	100	1	1	Not Blind	22	NO	15	F	NO	Direct	0.118	0.126	1	88.5	63.16300732	15	96.5	68.9050989	15	3.719
69	26	Wigby 2004	Female Reproductive Success	Unstressed	26	Wigby, S. and T. Chapman	2004	Drosophila melanogaster	Fly	1	3	100	1	1	Not Blind	22	NO	15	F	NO	Direct	0.113	0.126	1	88	22.9683663	15	91.5	35.88807234	15	3.719
69	26	Wigby 2004	Female Reproductive Success	Unstressed	26	Wigby, S. and T. Chapman	2004	Drosophila melanogaster	Fly	1	3	100	1	1	Not Blind	22	NO	15	F	NO	Direct	-0.442	0.129	1	92	28.71045787	15	68	68.9050989	15	3.719
69	26	Wigby 2004	Female Reproductive Success	Unstressed	26	Wigby, S. and T. Chapman	2004	Drosophila melanogaster	Fly	1	3	100	1	1	Not Blind	22	NO	15	F	NO	Direct	-0.084	0.126	1	88	89.00241941	15	81	71.77614468	15	3.719
69	26	Wigby 2004	Female Reproductive Success	Unstressed	26	Wigby, S. and T. Chapman	2004	Drosophila melanogaster	Fly	1	3	100	1	1	Not Blind	22	NO	15	F	NO	Direct	-0.056	0.126	1	91	114.8418315	15	86	43.06568681	15	3.719
69	26	Wigby 2004	Female Reproductive Success	Unstressed	26	Wigby, S. and T. Chapman	2004	Drosophila melanogaster	Fly	1	3	100	1	1	Not Blind	22	NO	15	F	NO	Direct	-0.08	0.126	1	89	60.29196153	15	84.5	48.80777838	15	3.719
69	26	Wigby 2004	Female Reproductive Success	Unstressed	26	Wigby, S. and T. Chapman	2004	Drosophila melanogaster	Fly	1	3	100	1	1	Not Blind	22	NO	15	F	NO	Direct	-0.276	0.127	1	88.5	63.16300732	15	73.5	40.19464102	15	3.719
69	26	Wigby 2004	Lifespan	Unstressed	26	Wigby, S. and T. Chapman	2004	Drosophila melanogaster	Fly	1	3	100	1	1	Not Blind	22	NO	300	F	NO	Indirect	0.174	0.007	1	25.54	9.699484522	300	27.26	10.04589468	300	3.719
69	26	Wigby 2004	Lifespan	Unstressed	26	Wigby, S. and T. Chapman	2004	Drosophila melanogaster	Fly	1	3	100	1	1	Not Blind	22	NO	300	F	NO	Indirect	0.091	0.007	1	24.05	10.39230485	300	25.03	11.08512517	300	3.719
69	26	Wigby 2004	Lifespan	Unstressed	26	Wigby, S. and T. Chapman	2004	Drosophila melanogaster	Fly	1	3	100	1	1	Not Blind	22	NO	300	F	NO	Indirect	0.251	0.007	1	24.93	10.39230485	300	27.59	10.73871501	300	3.719
69	26	Wigby 2004	Lifespan	Unstressed	26	Wigby, S. and T. Chapman	2004	Drosophila melanogaster	Fly	1	3	100	1	1	Not Blind	26	NO	300	F	NO	Indirect	-0.39	0.007	1	42.36	16.80089283	300	36.35	13.85640646	300	3.719
69	26	Wigby 2004	Lifespan	Unstressed	26	Wigby, S. and T. Chapman	2004	Drosophila melanogaster	Fly	1	3	100	1	1	Not Blind	26	NO	300	F	NO	Indirect	0.485	0.007	1	33.37	18.53294364	300	43.32	22.34345542	300	3.719
69	26	Wigby 2004	Lifespan	Unstressed	26	Wigby, S. and T. Chapman	2004	Drosophila melanogaster	Fly	1	3	100	1	1	Not Blind	26	NO	300	F	NO	Indirect	0.227	0.007	1	38.47	23.20948082	300	43.81	23.72909606	300	3.719
69	26	Wigby 2004	Offspring Viability	Unstressed	26	Wigby, S. and T. Chapman	2004	Drosophila melanogaster	Fly	1	3	100	1	1	Not Blind	22	NO	15	F	NO	Direct	0.164	0.127	1	0.82	0.488077784	15	0.9	0.459367326	15	3.719
69	26	Wigby 2004	Offspring Viability	Unstressed	26	Wigby, S. and T. Chapman	2004	Drosophila melanogaster	Fly	1	3	100	1	1	Not Blind	22	NO	15	F	NO	Direct	-0.548	0.131	1	0.91	0.258394121	15	0.72	0.40194641	15	3.719
69	26	Wigby 2004	Offspring Viability	Unstressed	26	Wigby, S. and T. Chapman	2004	Drosophila melanogaster	Fly	1	3	100	1	1	Not Blind	22	NO	15	F	NO	Direct	-0.298	0.128	1	0.88	0.258394121	15	0.76	0.488077784	15	3.719
69	26	Wigby 2004	Offspring Viability	Unstressed	26	Wigby, S. and T. Chapman	2004	Drosophila melanogaster	Fly	1	3	100	1	1	Not Blind	33	NO	300	M	NO	Direct	0.007	0.007	1	22.24	10.04589468	300	22.31	10.21909976	300	3.719
69	26	Wigby 2004	Offspring Viability	Unstressed	26	Wigby, S. and T. Chapman	2004	Drosophila melanogaster	Fly	1	3	100	1	1	Not Blind	33	NO	300	M	NO	Direct	-0.251	0.007	1	23.9	11.95115057	300	21.17	9.699484522	300	3.719
69	26	Wigby 2004	Offspring Viability	Unstressed	26	Wigby, S. and T. Chapman	2004	Drosophila melanogaster	Fly	1	3	100	1	1	Not Blind	33	NO	300	M	NO	Direct	-0.07	0.007	1	24.28	10.73871501	300	23.55	10.21909976	300	3.719
69	26	Wigby 2004	Lifespan	Unstressed	26	Wigby, S. and T. Chapman	2004	Drosophila melanogaster	Fly	1	1	100	1	1	Not Blind	22	NO	300	F	NO	Indirect	0.124	0.007	1	24.27	10.21909976	300	25.54	9.699484522	300	3.719
69	26	Wigby 2004	Lifespan	Unstressed	26	Wigby, S. and T. Chapman	2004	Drosophila melanogaster	Fly	1	1	100	1	1	Not Blind	22	NO	300	F	NO	Indirect	0.14	0.007	1	22.73	8.833459119	300	24.05	10.39230485	300	3.719
69	26	Wigby 2004	Lifespan	Unstressed	26	Wigby, S. and T. Chapman	2004	Drosophila melanogaster	Fly	1	1	100	1	1	Not Blind	22	NO	300	F	NO	Indirect	0.095	0.007	1	24.01	9.17986928	300	24.93	10.39230485	300	3.719
69	26	Wigby 2004	Lifespan	Unstressed	26	Wigby, S. and T. Chapman	2004	Drosophila melanogaster	Fly	1	1	100	1	1	Not Blind	26	NO	300	F	NO	Indirect	0.21	0.007	1	38.24	22.34345542	300	42.36	16.80089283	300	3.719
69	26	Wigby 2004	Lifespan	Unstressed	26	Wigby, S. and T. Chapman	2004	Drosophila melanogaster	Fly	1	1	100	1	1	Not Blind	26	NO	300	F	NO	Indirect	-0.457	0.007	1	41.29	16.10807251	300	33.37	18.53294364	300	3.719
69	26	Wigby 2004	Lifespan	Unstressed	26	Wigby, S. and T. Chapman	2004	Drosophila melanogaster	Fly	1	1	100	1	1	Not Blind	26	NO	300	F	NO	Indirect	-0.202	0.007	1	42.93	20.61140461	300	38.47	23.20948082	300	3.719
69	26	Wigby 2004	Offspring Viability	Unstressed	26	Wigby, S. and T. Chapman	2004	Drosophila melanogaster	Fly	1	1	100	1	1	Not Blind	22	NO	15	F	NO	Direct	-0.069	0.126	1	0.86	0.631630073	15	0.82	0.488077784	15	3.719
69	26	Wigby 2004	Offspring Viability	Unstressed	26	Wigby, S. and T. Chapman	2004	Drosophila melanogaster	Fly	1	1	100	1	1	Not Blind	22	NO	15	F	NO	Direct	0.04	0.126	1	0.9	0.229683663	15	0.91	0.258394121	15	3.719
69	26	Wigby 2004	Offspring Viability	Unstressed	26	Wigby, S. and T. Chapman	2004	Drosophila melanogaster	Fly	1	1	100	1	1	Not Blind	22	NO	15	F	NO	Direct	-0.058	0.126	1	0.92	0.918734652	15	0.88	0.258394121	15	3.719
69	26	Wigby 2004	Offspring Viability	Unstressed	26	Wigby, S. and T. Chapman	2004	Drosophila melanogaster	Fly	1	1	100	1	1	Not Blind	33	NO	300	M	NO	Direct	0.061	0.007	1	21.63	10.04589468	300	22.24	10.04589468	300	3.719
69	26	Wigby 2004	Offspring Viability	Unstressed	26	Wigby, S. and T. Chapman	2004	Drosophila melanogaster	Fly	1	1	100	1	1	Not Blind	33	NO	300	M	NO	Direct	0.159	0.007	1	22.17	9.699484522	300	23.9	11.95115057	300	3.719
69	26	Wigby 2004	Offspring Viability	Unstressed	26	Wigby, S. and T. Chapman	2004	Drosophila melanogaster	Fly	1	1	100	1	1	Not Blind	33	NO	300	M	NO	Direct	0.141	0.007	1	22.78	10.56550993	300	24.28	10.73871501	300	3.719
69	26	Wigby 2004	Lifespan	Unstressed	26	Wigby, S. and T. Chapman	2004	Drosophila melanogaster	Fly	1	3	100	1	1	Not Blind	22	NO	300	F	NO	Indirect	0.292	0.007	1	24.27	10.21909976	300	27.26	10.04589468	300	3.719
69	26	Wigby 2004	Lifespan	Unstressed	26	Wigby, S. and T. Chapman	2004	Drosophila melanogaster	Fly	1	3	100	1	1	Not Blind	22	NO	300	F	NO	Indirect	0.232	0.007	1	22.73	8.833459119	300	25.03	11.08512517	300	3.719
69	26	Wigby 2004	Lifespan	Unstressed	26	Wigby, S. and T. Chapman	2004	Drosophila melanogaster	Fly	1	3	100	1	1	Not Blind	22	NO	300	F	NO	Indirect	0.359	0.007	1	24.01	9.17986928	300	27.59	10.73871501	300	3.719
69	26	Wigby 2004	Lifespan	Unstressed	26	Wigby, S. and T. Chapman	2004	Drosophila melanogaster	Fly	1	3	100	1	1	Not Blind	26	NO	300	F	NO	Indirect	-0.1	0.007	1	38.24	22.34345542	300	36.35	13.85640646	300	3.719
69	26	Wigby 2004	Lifespan	Unstressed	26	Wigby, S. and T. Chapman	2004	Drosophila melanogaster	Fly	1	3	100	1	1	Not Blind	26	NO	300	F	NO	Indirect	0.104	0.007	1	41.29	16.10807251	300	43.32	22.34345542	300	3.719
69	26	Wigby 2004	Lifespan	Unstressed	26	Wigby, S. and T. Chapman	2004	Drosophila melanogaster	Fly	1	3	100	1	1	Not Blind	26	NO	300	F	NO	Indirect	0.041	0.007	1	42.93	20.61140461	300	43.81	23.72909606	300	3.719
69	26	Wigby 2004	Offspring Viability	Unstressed	26	Wigby, S. and T. Chapman	2004	Drosophila melanogaster	Fly	1	3	100	1	1	Not Blind	22	NO	15	F	NO	Direct	0.071	0.126	1	0.86	0.631630073	15	0.9	0.459367326	15	3.719
69	26	Wigby 2004	Offspring Viability	Unstressed	26	Wigby, S. and T. Chapman	2004	Drosophila melanogaster	Fly	1	3	100	1	1	Not Blind	22	NO	15	F	NO	Direct	-0.537	0.131	1	0.9	0.229683663	15	0.72	0.40194641	15	3.719
69	26	Wigby 2004	Offspring Viability	Unstressed	26	Wigby, S. and T. Chapman	2004	Drosophila melanogaster	Fly	1	3	100	1	1	Not Blind	22	NO	15	F	NO	Direct	-0.211	0.127	1	0.92	0.918734652	15	0.76	0.488077784	15	3.719
69	26	Wigby 2004	Offspring Viability	Unstressed	26	Wigby, S. and T. Chapman	2004	Drosophila melanogaster	Fly	1	3	100	1	1	Not Blind	33	NO	300	M	NO	Direct	0.067	0.007	1	21.63	10.04589468	300	22.31	10.21909976	300	3.719
69	26	Wigby 2004	Offspring Viability	Unstressed	26	Wigby, S. and T. Chapman	2004	Drosophila melanogaster	Fly	1	3	100	1	1	Not Blind	33	NO	300	M	NO	Direct	-0.103	0.007	1	22.17	9.699484522	300	21.17	9.699484522	300	3.719
69	26	Wigby 2004	Offspring Viability	Unstressed	26	Wigby, S. and T. Chapman	2004	Drosophila melanogaster	Fly	1	3	100	1	1	Not Blind	33	NO	300	M	NO	Direct	0.074	0.007	1	22.78	10.56550993	300	23.55	10.21909976	300	3.719
